# Supplementary material for: A comprehensive reference catalog of human skin DNA virome reveals novel viral diversity and microenvironmental influences
Source: Microbiol Spectr. 2025 Sep 30;13(11):e01178-25. doi: 10.1128/spectrum.01178-25 (PMC12584644; doi:10.1128/spectrum.01178-25)
Supplement: Supplemental tables — Tables S1 to S7. [file spectrum.01178-25-s0002.xlsx]

## Sheet: Supplementary Table 1
Supplementary Table 1. Size and characteristics of skin metagenomic samples in this study.
Project	skin site	microenvironments	No.	Country	Gender (Female/Male/Unknown)	Age (average ± s.d.)
Zhiming _2021	Cheek	Oily	275	China	231/45/-	43.5 ± 10.29
	Nose	Oily	282		238/44/-	43.61 ± 10.3
	Forehead	Oily	264		222/42/-	43.41±10.32
Zhiming_2023	Cheek	Oily	450	China	159/182/109	24.7±5.14
Julia_2016	Antecubital fossa	Moist	36	America	14/22/-	28.57±4.45
	Planter heel	Moist	35		14/21/-	27.22±4.48
	Nare	Moist	8		4/4/-	27±4.56
	Glabella	Oily	10		5/5/-	27.27±4.69
	Cheek	Oily	36		14/22/-	27.3±4.48
	Alar crease	Oily	32		15/17/-	27.37±4.46
	External auditory canal	Oily	35		15/20/-	27.22±4.46
	Retroauricular crease	Oily	37		15/22/-	27.3±4.47
	Manubrium	Oily	34		15/19/-	27.43±4.49
	Volar forearm	Dry	33		13/20/-	27.35±4.47
	Hypothenar palm	Dry	36		14/22/-	27.3±4.47
	Interdigital web	Moist	31		14/17/-	27.5±4.45
	Inguinal crease	Moist	36		15/21/-	27.22±4.46
	Toe web space	Moist	37		15/22/-	27.3±4.47
	Occiput	Oily	36		16/20/-	27.5±4.48
	Back	Oily	33		13/20/-	27.27±4.51
	Popliteal fossa	Moist	36		15/21/-	27.22±4.46
	Forehead	Oily	23		10/13/-	27.83±4.39
	unknow	-	426		`-/-/426	-
Yi_2025	Cheek	Oily	88	China	45/43/-	33.88±8.29
	Nose	Oily	87		42/45/-	34.08±8.33
	Volar forearm	Dry	87		43/44/-	33.98±8.33
	Around navel	Dry	88		43/45/-	34.09±8.32
KernRei_2016	Alar crease	Oily	85	Singapore	42/43/-	26.21±5.68
	Retroauricular crease	Oily	6		6/0/-	36.33±12.27
Adrian_2017	External auditory canal	Oily	36	Italy	13/23/-	54.64±11.7
	Antecubital fossa	Moist	22		6/16/-	56.41±12.7
Different body sites are categorized into three distinct microenvironments, as referenced in the article available at https://doi.org/10.1038/nature13786.

## Sheet: Supplementary Table 2
Supplementary Table 2. Detailed information of the skin metagenomic samples, assembly and human reads proportion.
Sample ID	Microenvironments	Sample part	Study	Location	Health state	Mapped reads to human (%)	High quality sequencing data (Gbp)	High quality sequencing reads number	Number of assembled contigs	Total length of contigs (bp)	N50 length of contigs (bp)
MET1366	unknown	unknown	SRP002480	America	Healthy	1.19238	0.810211	6430250	576	336500	570
MET0931	unknown	unknown	SRP002480	America	Healthy	1.70689	3.61385	28681336	1065	611777	560
MET1538	unknown	unknown	SRP002480	America	Healthy	3.82138	1.16015	9207516	883	520840	568
MET1365	unknown	unknown	SRP002480	America	Healthy	1.48598	2.52385	20030590	157	86760	540
MET1493	unknown	unknown	SRP002480	America	Healthy	1.91803	2.29649	18226116	1977	1129080	553
MET1286	unknown	unknown	SRP002480	America	Healthy	2.96149	0.456046	3619416	13	7045	520
MET0413	moist	Tw	SRP002480	America	Healthy	20.2811	7.91518	78368118	6844	6163144	889
MET1489	unknown	unknown	SRP002480	America	Healthy	1.96243	0.937102	7437314	511	295226	562
MET0782	moist	Pc	SRP002480	America	Healthy	5.85533	7.51632	74419010	186	104491	551
MET1487	unknown	unknown	SRP002480	America	Healthy	2.176	0.123621	981118	135	79944	572
MET1069	unknown	unknown	SRP002480	America	Healthy	2.8515	1.853	14706388	395	223920	554
MET1546	unknown	unknown	SRP002480	America	Healthy	2.85121	1.02348	8122882	550	316079	557
MET1567	unknown	unknown	SRP002480	America	Healthy	10.781	2.00423	15906588	354	200911	550
MET0711	sebaceous	Ea	SRP002480	America	Healthy	4.79812	0.520938	5157800	4626	5131866	1003
MET0632	moist	Ic	SRP002480	America	Healthy	3.14921	1.05374	10433052	154	85832	539
MET1607	unknown	unknown	SRP002480	America	Healthy	1.54946	1.97801	15698476	480	274139	556
MET0097	sebaceous	Ba	SRP002480	America	Healthy	25.3277	0.831554	8233208	1765	3256321	2709
MET1575	unknown	unknown	SRP002480	America	Healthy	11.6822	1.75186	13903628	453	264364	561
MET0136	sebaceous	Al	SRP002480	America	Healthy	16.2287	2.012	19920820	1200	6020304	41210
MET0799	moist	Pc	SRP002480	America	Healthy	49.8216	3.05242	30221942	3	1578	512
MET0228	sebaceous	Ra	SRP002480	America	Healthy	7.87837	1.01572	10056660	2620	6920036	8444
MET1327	unknown	unknown	SRP002480	America	Healthy	3.01105	1.6714	13265058	29	15745	529
MET0425	dry	Vf	SRP002480	America	Healthy	3.61018	1.17179	11601866	13381	12708922	889
MET0175	dry	Vf	SRP002480	America	Healthy	7.21808	5.31488	52622546	2587	1782346	651
MET1334	unknown	unknown	SRP002480	America	Healthy	1.46436	0.908977	7214100	33	17930	530
MET0156	moist	Ic	SRP002480	America	Healthy	5.49963	1.32361	13105050	112	61427	535
MET0180	moist	Pc	SRP002480	America	Healthy	15.6379	8.30255	82203502	5962	5777352	1026
MET0875	unknown	unknown	SRP002480	America	Healthy	0.774599	1.03767	8235486	239	137106	556
MET0984	unknown	unknown	SRP002480	America	Healthy	1.83526	0.557507	4424660	7	4890	587
MET0907	unknown	unknown	SRP002480	America	Healthy	2.38101	2.9802	23652354	2277	1339519	567
MET0309	sebaceous	Gb	SRP002480	America	Healthy	8.36764	1.6828	16661418	10701	10922370	1043
MET1579	unknown	unknown	SRP002480	America	Healthy	5.14763	2.5098	19919016	824	476002	560
MET1488	unknown	unknown	SRP002480	America	Healthy	3.0496	0.137547	1091644	76	45507	590
MET1033	unknown	unknown	SRP002480	America	Healthy	2.763	0.129968	1031492	3143	2658918	858
MET0104	sebaceous	Mb	SRP002480	America	Healthy	47.6428	0.760773	7532410	2353	3476109	2046
MET0403	moist	Pc	SRP002480	America	Healthy	8.19347	8.26328	81814684	23055	14895916	623
MET1586	unknown	unknown	SRP002480	America	Healthy	2.66179	0.545952	4332950	135	74209	537
MET0223	moist	Id	SRP002480	America	Healthy	20.9898	12.0821	119624674	138761	165694304	1315
MET0404	moist	Ic	SRP002480	America	Healthy	5.0084	1.16953	11579544	505	289049	558
MET1559	unknown	unknown	SRP002480	America	Healthy	5.80852	0.0170569	135372	600	445763	708
MET0348	moist	Ac	SRP002480	America	Healthy	17.39	4.79524	47477592	2017	1363972	657
MET0296	sebaceous	Mb	SRP002480	America	Healthy	8.3653	2.76778	27403774	18285	19166513	1091
MET1481	unknown	unknown	SRP002480	America	Healthy	2.04875	1.56853	12448632	1344	774271	561
MET0678	sebaceous	Oc	SRP002480	America	Healthy	2.90129	0.910134	9011228	479	296851	577
MET0959	unknown	unknown	SRP002480	America	Healthy	2.86277	1.10513	8770880	4891	3071431	609
MET1553	unknown	unknown	SRP002480	America	Healthy	8.53196	0.0108793	86344	248	259518	1097
MET1509	unknown	unknown	SRP002480	America	Healthy	2.5863	1.76256	13988596	592	336360	549
MET0989	unknown	unknown	SRP002480	America	Healthy	1.66713	0.220519	1750152	285	178720	607
MET0315	moist	Pc	SRP002480	America	Healthy	12.4308	19.9318	197344450	6730	4369491	609
MET0643	moist	Ph	SRP002480	America	Healthy	5.39337	7.01975	69502516	13681	9047820	625
MET1381	unknown	unknown	SRP002480	America	Healthy	2.52472	0.302932	2404224	290	165495	555
MET0660	moist	Tw	SRP002480	America	Healthy	23.0708	5.07602	50257654	3575	8654528	15462
MET1439	unknown	unknown	SRP002480	America	Healthy	3.67178	0.0400504	317860	405	261100	621
MET1355	unknown	unknown	SRP002480	America	Healthy	1.04148	1.9189	15229360	57	32363	543
MET0880	unknown	unknown	SRP002480	America	Healthy	3.18391	0.880578	6988716	40	28978	680
MET1569	unknown	unknown	SRP002480	America	Healthy	9.10386	2.25437	17891840	7475	5833214	742
MET1296	unknown	unknown	SRP002480	America	Healthy	4.06134	0.0472477	374982	1389	1357582	1031
MET0506	dry	Hp	SRP002480	America	Healthy	3.97082	5.72685	56701514	34676	32921922	977
MET0861	unknown	unknown	SRP002480	America	Healthy	1.69174	0.203682	1616524	4518	3918424	853
MET1573	unknown	unknown	SRP002480	America	Healthy	2.64318	0.210116	1667584	5085	4652653	949
MET0780	moist	Ph	SRP002480	America	Healthy	4.07405	3.60613	35704250	57402	78669077	1786
MET0134	sebaceous	Gb	SRP002480	America	Healthy	13.5165	1.4357	14214890	7714	7795441	1006
MET1506	unknown	unknown	SRP002480	America	Healthy	1.64007	0.156905	1245280	452	280118	596
MET1302	unknown	unknown	SRP002480	America	Healthy	1.69781	0.290616	2306480	1453	1044946	705
MET0306	sebaceous	Ba	SRP002480	America	Healthy	10.5851	3.72494	36880626	10053	23955153	4533
MET0057	sebaceous	Ba	SRP002480	America	Healthy	36.6755	0.531138	5258794	1799	3216580	2619
MET1591	unknown	unknown	SRP002480	America	Healthy	4.70067	0.386501	3067470	1185	742808	602
MET0856	unknown	unknown	SRP002480	America	Healthy	2.1113	0.0967652	767978	2614	2053891	772
MET0837	unknown	unknown	SRP002480	America	Healthy	3.69133	1.57014	15545932	24265	27182997	1173
MET0298	moist	Pc	SRP002480	America	Healthy	8.78368	13.1876	130570568	13161	8474950	616
MET0763	sebaceous	Fh	SRP002480	America	Healthy	11.4347	2.92466	28956984	6381	7808242	1350
MET1539	unknown	unknown	SRP002480	America	Healthy	2.29727	1.29391	10269128	2889	1735367	580
MET1443	unknown	unknown	SRP002480	America	Healthy	3.55894	0.0307909	244372	267	206502	754
MET0428	sebaceous	Mb	SRP002480	America	Healthy	3.24066	1.25303	12406246	29912	29312019	984
MET0675	sebaceous	Mb	SRP002480	America	Healthy	11.4445	4.33968	42967146	2241	3491127	2398
MET0221	sebaceous	Al	SRP002480	America	Healthy	7.32463	1.16566	11541216	4779	9984609	3759
MET0289	sebaceous	Ba	SRP002480	America	Healthy	10.4013	7.31474	72423212	7838	20757492	6027
MET0216	sebaceous	Ba	SRP002480	America	Healthy	9.11883	3.03645	30063834	13732	16035863	1211
MET0366	moist	Ic	SRP002480	America	Healthy	3.23365	0.997914	9880338	213	128872	575
MET1260	unknown	unknown	SRP002480	America	Healthy	3.09121	3.73134	29613780	1321	744747	546
MET0849	unknown	unknown	SRP002480	America	Healthy	2.85451	0.0632061	501636	1467	1072284	697
MET0851	unknown	unknown	SRP002480	America	Healthy	2.48076	0.083192	660254	3069	3881676	1607
MET0246	sebaceous	Mb	SRP002480	America	Healthy	8.01641	2.2675	22450454	9651	20657584	6311
MET0323	sebaceous	Ra	SRP002480	America	Healthy	7.57094	0.969437	9598388	2259	4748729	9391
MET0346	moist	Pc	SRP002480	America	Healthy	19.5898	11.6248	115096554	1297	768063	575
MET0858	unknown	unknown	SRP002480	America	Healthy	2.67327	0.0694063	550844	2507	3228617	1636
MET0899	unknown	unknown	SRP002480	America	Healthy	6.79054	6.11534	48534428	3061	1765052	559
MET0855	unknown	unknown	SRP002480	America	Healthy	2.58596	0.0923378	732840	1402	1660721	1449
MET0171	sebaceous	Ck	SRP002480	America	Healthy	4.47377	1.51713	15021076	9935	25396296	11261
MET0219	sebaceous	Gb	SRP002480	America	Healthy	9.95229	2.94909	29198932	16409	21733045	1800
MET0694	sebaceous	Mb	SRP002480	America	Healthy	8.59152	4.99734	49478584	3184	4180900	1644
MET0673	sebaceous	Ea	SRP002480	America	Healthy	3.32115	0.586953	5811414	4490	3227715	684
MET1350	unknown	unknown	SRP002480	America	Healthy	1.65947	1.0733	8518284	479	273359	556
MET0305	sebaceous	Al	SRP002480	America	Healthy	6.42285	0.615492	6093976	5838	7439667	1543
MET0372	moist	Id	SRP002480	America	Healthy	9.95832	9.38035	92874720	42231	32288819	709
MET0641	moist	Tw	SRP002480	America	Healthy	19.0673	6.73465	66679682	2517	1672135	641
MET1520	unknown	unknown	SRP002480	America	Healthy	2.41286	0.27385	2173416	267	154204	559
MET1454	unknown	unknown	SRP002480	America	Healthy	1.67813	0.540683	4291134	8373	6585629	755
MET0382	sebaceous	Ra	SRP002480	America	Healthy	5.82401	2.3748	23512920	11759	11844201	1017
MET0062	sebaceous	Ea	SRP002480	America	Healthy	29.2559	1.02478	10146328	3187	11671973	5938
MET0871	unknown	unknown	SRP002480	America	Healthy	2.48461	2.54684	20212982	1490	857038	559
MET0808	unknown	unknown	SRP002480	America	Healthy	12.9714	0.011776	116594	42	31164	644
MET0746	moist	Ic	SRP002480	America	Healthy	5.23464	1.6789	16622766	4521	5255289	1418
MET0206	moist	Id	SRP002480	America	Healthy	33.9557	36.6106	362481082	93291	89116526	856
MET0321	sebaceous	Ba	SRP002480	America	Healthy	9.85809	3.74931	37121922	7066	12801981	2692
MET0624	moist	Ph	SRP002480	America	Healthy	5.10019	4.3871	43436634	5889	4915167	819
MET1500	unknown	unknown	SRP002480	America	Healthy	2.83999	1.09084	8657482	3210	1905922	575
MET0027	sebaceous	Ba	SRP002480	America	Healthy	18.8274	1.29878	12859256	1951	4671432	12379
MET0934	unknown	unknown	SRP002480	America	Healthy	2.61558	3.0078	23871422	430	241415	548
MET1578	unknown	unknown	SRP002480	America	Healthy	3.94045	1.54411	12254808	357	202900	555
MET1545	unknown	unknown	SRP002480	America	Healthy	2.89256	0.510705	4053214	876	518360	573
MET0232	sebaceous	Oc	SRP002480	America	Healthy	8.93369	2.45973	24353804	9948	20462668	4260
MET0294	moist	Ic	SRP002480	America	Healthy	6.10875	1.39029	13765286	11955	8705285	703
MET1346	unknown	unknown	SRP002480	America	Healthy	3.47904	0.920038	7301892	297	170986	558
MET0810	unknown	unknown	SRP002480	America	Healthy	6.36746	0.0503687	498700	26	20446	735
MET0679	moist	Tw	SRP002480	America	Healthy	4.93047	3.28	32475270	2548	1615127	611
MET1449	unknown	unknown	SRP002480	America	Healthy	11.59	0.00504983	40078	28	21322	669
MET1570	unknown	unknown	SRP002480	America	Healthy	4.65761	1.12995	8967896	358	203515	555
MET1470	unknown	unknown	SRP002480	America	Healthy	8.2867	0.0147037	116696	103	73273	651
MET0361	sebaceous	Ba	SRP002480	America	Healthy	4.0214	2.019	19990066	1420	939114	632
MET0717	moist	Tw	SRP002480	America	Healthy	12.1782	4.76808	47208718	11992	12627205	1116
MET0744	sebaceous	Fh	SRP002480	America	Healthy	8.54305	3.02476	29948132	6923	8097314	1226
MET0052	sebaceous	Mb	SRP002480	America	Healthy	27.895	0.980462	9707548	3159	4844627	1905
MET0960	unknown	unknown	SRP002480	America	Healthy	4.83307	4.22772	33553324	2765	1620519	569
MET0311	moist	Ic	SRP002480	America	Healthy	8.65182	1.32174	13086582	5524	11901571	7676
MET0443	moist	Ac	SRP002480	America	Healthy	17.4983	5.86718	58090842	1281	827991	620
MET1462	unknown	unknown	SRP002480	America	Healthy	2.13206	0.447502	3551606	3710	2355696	615
MET1258	unknown	unknown	SRP002480	America	Healthy	3.0192	0.157966	1253698	29	16528	567
MET0631	moist	Pc	SRP002480	America	Healthy	5.25768	7.83187	77543292	245	136578	541
MET0089	sebaceous	Gb	SRP002480	America	Healthy	37.2452	0.754161	7466936	3082	5010435	2763
MET0173	sebaceous	Ea	SRP002480	America	Healthy	8.27689	8.19447	81133354	11038	11207247	1118
MET0877	unknown	unknown	SRP002480	America	Healthy	1.57721	2.53334	20105842	1316	756272	559
MET0597	sebaceous	Ea	SRP002480	America	Healthy	2.09549	0.518907	5137696	101	61122	573
MET0904	unknown	unknown	SRP002480	America	Healthy	5.30425	2.13403	16936782	1596	944774	570
MET1508	unknown	unknown	SRP002480	America	Healthy	2.38334	0.119181	945882	1159	864865	730
MET0667	sebaceous	Ra	SRP002480	America	Healthy	2.47295	0.38601	3821884	788	469059	571
MET1595	unknown	unknown	SRP002480	America	Healthy	1.294	1.86735	14820276	101	55719	535
MET1604	unknown	unknown	SRP002480	America	Healthy	13.3128	1.91174	15172538	226	124220	536
MET0461	moist	Ic	SRP002480	America	Healthy	5.53061	0.46783	4631976	2072	1434066	656
MET0229	sebaceous	Mb	SRP002480	America	Healthy	9.39242	1.90401	18851606	8861	14674897	2277
MET0897	unknown	unknown	SRP002480	America	Healthy	2.00382	0.310416	2463616	238	136808	561
MET0193	moist	Pc	SRP002480	America	Healthy	5.76457	4.81437	47667006	16774	11201680	637
MET0985	unknown	unknown	SRP002480	America	Healthy	2.09291	0.166055	1317898	190	129238	644
MET0794	moist	Id	SRP002480	America	Healthy	18.123	9.62825	95329220	18308	11071338	584
MET0313	sebaceous	Mb	SRP002480	America	Healthy	10.9604	4.58544	45400354	27881	36204897	1623
MET1564	unknown	unknown	SRP002480	America	Healthy	10.8644	0.0125829	99864	52	39751	657
MET0709	moist	Ac	SRP002480	America	Healthy	5.48039	6.32782	62651672	210	116774	546
MET0873	unknown	unknown	SRP002480	America	Healthy	4.9183	3.90386	30983000	575	322313	544
MET1498	unknown	unknown	SRP002480	America	Healthy	1.5167	0.728661	5783024	706	411905	563
MET0236	sebaceous	Gb	SRP002480	America	Healthy	6.66263	0.402417	3984324	4768	6731953	1612
MET1501	unknown	unknown	SRP002480	America	Healthy	1.70761	0.517307	4105614	2610	1604640	591
MET1597	unknown	unknown	SRP002480	America	Healthy	1.19054	1.34018	10636356	1399	806250	560
MET0247	moist	Ic	SRP002480	America	Healthy	6.81011	0.581439	5756824	15441	18635270	1298
MET0522	sebaceous	Al	SRP002480	America	Healthy	5.98114	0.848763	8403590	2563	1953895	750
MET1453	unknown	unknown	SRP002480	America	Healthy	3.77198	1.5434	12249200	1365	793468	566
MET0570	sebaceous	Ba	SRP002480	America	Healthy	14.5892	14.5803	144359058	70	39273	539
MET1338	unknown	unknown	SRP002480	America	Healthy	4.99283	3.93962	31266786	234	131705	546
MET0651	moist	Ic	SRP002480	America	Healthy	8.52608	1.58041	15647660	2978	1743987	568
MET0987	unknown	unknown	SRP002480	America	Healthy	1.65827	1.56943	12455804	176	98963	554
MET0633	moist	Ac	SRP002480	America	Healthy	6.08702	9.95164	98531068	1748	1023714	569
MET0505	moist	Id	SRP002480	America	Healthy	4.47306	5.11604	50653824	13093	9403283	667
MET1519	unknown	unknown	SRP002480	America	Healthy	4.09264	0.46926	3724288	670	416824	596
MET0874	unknown	unknown	SRP002480	America	Healthy	2.14548	3.17375	25188498	3105	1827948	572
MET1271	unknown	unknown	SRP002480	America	Healthy	2.90058	0.113514	900904	2022	1683759	825
MET0384	moist	Pc	SRP002480	America	Healthy	5.86818	5.60731	55517880	931	550277	570
MET0634	dry	Vf	SRP002480	America	Healthy	5.31177	4.65165	46055906	1290	829679	628
MET0526	sebaceous	Oc	SRP002480	America	Healthy	4.18449	0.130111	1288228	327	194586	573
MET0451	moist	Tw	SRP002480	America	Healthy	17.2657	2.86232	28339840	5109	5960230	1312
MET0233	sebaceous	Ba	SRP002480	America	Healthy	7.27736	1.18975	11779670	4210	6100314	1925
MET1485	unknown	unknown	SRP002480	America	Healthy	4.81732	0.100205	795276	28	16280	561
MET0748	dry	Vf	SRP002480	America	Healthy	5.37149	6.28276	62205528	153	84515	540
MET0745	moist	Pc	SRP002480	America	Healthy	18.6002	6.40041	63370354	306	174232	551
MET0468	dry	Hp	SRP002480	America	Healthy	9.70433	14.6486	145035826	13965	9735226	653
MET0791	moist	Id	SRP002480	America	Healthy	18.8784	8.4477	83640596	8738	5693891	615
MET1277	unknown	unknown	SRP002480	America	Healthy	4.58289	0.0318266	252592	32	21883	571
MET1601	unknown	unknown	SRP002480	America	Healthy	2.29202	2.1912	17390468	481	269555	547
MET1474	unknown	unknown	SRP002480	America	Healthy	3.59025	0.043248	343238	590	612709	1149
MET0889	unknown	unknown	SRP002480	America	Healthy	0.840135	0.340084	2699076	42	22995	536
MET1293	unknown	unknown	SRP002480	America	Healthy	6.95436	1.41425	11224188	261	144781	537
MET1521	unknown	unknown	SRP002480	America	Healthy	1.58203	3.56875	28323406	2660	1539414	563
MET0501	dry	Vf	SRP002480	America	Healthy	4.4764	3.97267	39333352	5566	3770915	647
MET1503	unknown	unknown	SRP002480	America	Healthy	3.67268	0.0365438	290030	70	48158	626
MET1605	unknown	unknown	SRP002480	America	Healthy	4.48892	0.433637	3441564	20	10828	536
MET0575	moist	Ic	SRP002480	America	Healthy	3.62657	1.61561	15996148	379	222522	562
MET1015	unknown	unknown	SRP002480	America	Healthy	2.11559	1.77179	14061810	927	526873	553
MET0892	unknown	unknown	SRP002480	America	Healthy	1.52293	0.203998	1619030	382	223010	566
MET1574	unknown	unknown	SRP002480	America	Healthy	8.53575	2.23148	17710196	245	138044	552
MET0712	sebaceous	Al	SRP002480	America	Healthy	26.0598	2.42981	24057498	12966	12096024	893
MET0891	unknown	unknown	SRP002480	America	Healthy	2.30918	1.95675	15529734	185	104682	552
MET0518	moist	Ic	SRP002480	America	Healthy	4.59589	0.163356	1617384	3122	3038659	1024
MET0906	unknown	unknown	SRP002480	America	Healthy	3.00921	0.0484251	384326	4	2365	593
MET0430	dry	Hp	SRP002480	America	Healthy	7.30533	27.1097	268412738	108264	92670323	803
MET0396	moist	Ph	SRP002480	America	Healthy	3.46408	2.9284	28994012	29142	25261373	838
MET1516	unknown	unknown	SRP002480	America	Healthy	1.82984	1.12032	8891456	10284	7732219	735
MET1017	unknown	unknown	SRP002480	America	Healthy	2.24512	0.373684	2965750	521	304011	566
MET1510	unknown	unknown	SRP002480	America	Healthy	1.08939	0.74301	5896906	345	197775	560
MET0494	sebaceous	Ba	SRP002480	America	Healthy	11.7905	6.22843	61667592	14261	13400906	949
MET0779	moist	Id	SRP002480	America	Healthy	3.74051	7.16521	70942634	3044	1833144	577
MET0576	moist	Ac	SRP002480	America	Healthy	8.54587	7.23237	71607636	12957	20233158	2152
MET1580	unknown	unknown	SRP002480	America	Healthy	3.2139	0.114745	910674	135	79029	557
MET0420	sebaceous	Ra	SRP002480	America	Healthy	3.17171	0.299749	2967816	8424	9412798	1240
MET1367	unknown	unknown	SRP002480	America	Healthy	2.18218	3.43143	27233570	79	44113	540
MET0727	moist	Ic	SRP002480	America	Healthy	4.13915	5.16001	51089228	2166	1297744	578
MET0520	dry	Vf	SRP002480	America	Healthy	3.96259	1.61755	16015320	87	48231	542
MET1587	unknown	unknown	SRP002480	America	Healthy	2.61454	0.33975	2696428	151	85915	556
MET1560	unknown	unknown	SRP002480	America	Healthy	2.07303	0.1271	1008732	1522	4281975	8841
MET1059	unknown	unknown	SRP002480	America	Healthy	1.05109	1.42623	11319320	37004	31400955	837
MET0726	moist	Pc	SRP002480	America	Healthy	4.58847	12.9532	128249924	1545	972997	595
MET1351	unknown	unknown	SRP002480	America	Healthy	1.32151	0.728204	5779400	1078	626049	565
MET0514	sebaceous	Ck	SRP002480	America	Healthy	3.94425	0.524735	5195398	807	509513	605
MET0752	moist	Id	SRP002480	America	Healthy	7.88418	6.8301	67624754	231	127754	539
MET1378	unknown	unknown	SRP002480	America	Healthy	6.60148	4.46925	35470240	1604	921227	552
MET0534	sebaceous	Ra	SRP002480	America	Healthy	3.40747	0.110801	1097040	2055	1937978	987
MET0658	dry	Hp	SRP002480	America	Healthy	5.25435	16.7997	166333298	161400	227186856	1804
MET1566	unknown	unknown	SRP002480	America	Healthy	3.70247	1.13691	9023084	1513	909847	581
MET1364	unknown	unknown	SRP002480	America	Healthy	1.79322	1.43059	11353920	629	364092	566
MET0472	moist	Ph	SRP002480	America	Healthy	4.15482	2.49934	24745938	1710	1094462	600
MET0538	moist	Ac	SRP002480	America	Healthy	5.91304	1.68208	16654210	285	166099	563
MET1460	unknown	unknown	SRP002480	America	Healthy	1.63778	0.351594	2790428	133	74224	544
MET0766	moist	Ac	SRP002480	America	Healthy	6.25458	10.2677	101660828	18639	12907866	650
MET1374	unknown	unknown	SRP002480	America	Healthy	2.68205	1.15944	9201936	2303	1411963	593
MET0650	moist	Pc	SRP002480	America	Healthy	5.07891	8.3012	82190052	121	64949	525
MET0770	sebaceous	Mb	SRP002480	America	Healthy	5.35728	1.94132	19220956	8104	9193789	1108
MET0406	dry	Vf	SRP002480	America	Healthy	3.49535	1.20664	11946976	8780	8097173	802
MET0671	moist	Ac	SRP002480	America	Healthy	9.27322	8.61327	85279902	531	315897	571
MET0958	unknown	unknown	SRP002480	America	Healthy	4.16092	7.72255	61290112	745	421799	552
MET1072	unknown	unknown	SRP002480	America	Healthy	4.91958	0.0362746	287894	32	28131	704
MET0155	dry	Hp	SRP002480	America	Healthy	5.37284	0.924804	9156476	117	67402	557
MET1590	unknown	unknown	SRP002480	America	Healthy	6.80846	0.643539	5107452	2415	1458179	585
MET0423	moist	Ic	SRP002480	America	Healthy	7.28863	1.36841	13548628	390	223525	548
MET0320	dry	Vf	SRP002480	America	Healthy	7.19214	2.33324	23101370	7857	6544273	798
MET0388	sebaceous	Ea	SRP002480	America	Healthy	3.28864	0.354645	3511340	6773	9108380	1546
MET1599	unknown	unknown	SRP002480	America	Healthy	18.5962	2.16881	17212742	231	129111	548
MET0245	sebaceous	Ra	SRP002480	America	Healthy	8.23464	0.554357	5488686	6006	11158735	2503
MET0929	unknown	unknown	SRP002480	America	Healthy	8.62576	4.9046	38925364	946	529701	547
MET1279	unknown	unknown	SRP002480	America	Healthy	3.2535	0.106086	841950	324	195132	587
MET0590	sebaceous	Ck	SRP002480	America	Healthy	4.95701	1.16834	11567694	5185	4217737	781
MET0328	dry	Vf	SRP002480	America	Healthy	5.72434	1.07012	10595212	9	5004	559
MET0656	sebaceous	Mb	SRP002480	America	Healthy	6.69427	3.38779	33542476	10083	17314496	12606
MET0480	moist	Ic	SRP002480	America	Healthy	8.14331	3.04041	30103048	5205	3373627	618
MET1353	unknown	unknown	SRP002480	America	Healthy	2.17352	0.316887	2514974	2895	2101169	718
MET1522	unknown	unknown	SRP002480	America	Healthy	1.05317	1.49401	11857232	1798	1053734	567
MET1067	unknown	unknown	SRP002480	America	Healthy	6.79716	0.0172184	136654	6	3594	614
MET1053	unknown	unknown	SRP002480	America	Healthy	5.04535	0.177263	1406850	4925	3986803	794
MET0331	sebaceous	Mb	SRP002480	America	Healthy	10.6795	3.50286	34681736	3426	4404317	1497
MET0905	unknown	unknown	SRP002480	America	Healthy	3.76749	3.20788	25459370	1724	1025410	573
MET0092	sebaceous	Al	SRP002480	America	Healthy	38.4182	0.295481	2925552	1599	3874885	17023
MET1347	unknown	unknown	SRP002480	America	Healthy	2.87851	0.160502	1273828	3391	3738762	1283
MET1332	unknown	unknown	SRP002480	America	Healthy	2.30417	0.739648	5870222	24	13228	545
MET1295	unknown	unknown	SRP002480	America	Healthy	1.37202	0.20316	1612380	208	123396	581
MET0349	dry	Vf	SRP002480	America	Healthy	8.82192	3.23604	32039958	690	431840	601
MET1550	unknown	unknown	SRP002480	America	Healthy	2.96706	1.22087	9689426	1003	582039	566
MET1257	unknown	unknown	SRP002480	America	Healthy	2.9676	0.0777995	617456	600	394372	628
MET0933	unknown	unknown	SRP002480	America	Healthy	6.8479	5.449	43246028	1736	1016467	569
MET1336	unknown	unknown	SRP002480	America	Healthy	1.59207	0.530066	4206870	6100	4148443	660
MET0343	sebaceous	Ck	SRP002480	America	Healthy	7.93386	0.395101	3911896	2399	4272571	14770
MET1457	unknown	unknown	SRP002480	America	Healthy	1.64032	0.531312	4216758	6447	4296935	642
MET0672	dry	Vf	SRP002480	America	Healthy	13.2435	4.28482	42423988	234	132881	547
MET1309	unknown	unknown	SRP002480	America	Healthy	2.9458	0.129852	1030570	389	247892	607
MET0769	sebaceous	Al	SRP002480	America	Healthy	5.68155	2.71732	26904142	8854	18227514	3056
MET0870	unknown	unknown	SRP002480	America	Healthy	0.83344	2.01232	15970826	795	447266	548
MET1482	unknown	unknown	SRP002480	America	Healthy	2.76895	3.28403	26063762	6450	3761514	563
MET0640	sebaceous	Oc	SRP002480	America	Healthy	4.86697	3.92344	38845944	2401	39909047	57131
MET0322	sebaceous	Ck	SRP002480	America	Healthy	13.2044	0.897674	8887862	4510	13792159	6828
MET1525	unknown	unknown	SRP002480	America	Healthy	12.4381	0.00570528	45280	32	25142	708
MET0776	moist	Ph	SRP002480	America	Healthy	4.87394	4.72084	46740986	45947	64717624	1846
MET0788	moist	Pc	SRP002480	America	Healthy	14.9188	2.79392	27662582	80	44249	542
MET0768	sebaceous	Ea	SRP002480	America	Healthy	6.1862	2.68424	26576616	4791	10013337	13897
MET1041	unknown	unknown	SRP002480	America	Healthy	21.6904	1.08761	8631844	2417	1560228	596
MET0060	sebaceous	Gb	SRP002480	America	Healthy	33.8931	0.201407	1994132	2009	3798791	3296
MET1511	unknown	unknown	SRP002480	America	Healthy	1.86581	1.88159	14933272	5473	3300302	583
MET1297	unknown	unknown	SRP002480	America	Healthy	1.26289	0.844219	6700148	15308	12711623	824
MET0559	sebaceous	Ea	SRP002480	America	Healthy	10.2981	1.27421	12615902	150	84356	544
MET0949	unknown	unknown	SRP002480	America	Healthy	3.50221	4.83845	38400368	334	184436	537
MET0450	sebaceous	Oc	SRP002480	America	Healthy	2.11451	1.60268	13771938	4871	2986635	592
MET1512	unknown	unknown	SRP002480	America	Healthy	1.68394	1.58292	12562858	2068	1208991	567
MET0143	sebaceous	Oc	SRP002480	America	Healthy	22.4583	0.0803029	795078	124	82315	632
MET0462	moist	Ac	SRP002480	America	Healthy	45.2573	2.8026	27748550	1951	1370658	685
MET1517	unknown	unknown	SRP002480	America	Healthy	8.42006	2.92543	23217678	705	397253	548
MET1558	unknown	unknown	SRP002480	America	Healthy	4.23929	0.0266233	211296	1893	1874307	1045
MET0516	sebaceous	Fh	SRP002480	America	Healthy	4.14683	0.661465	6549162	3663	3708692	1105
MET0335	moist	Tw	SRP002480	America	Healthy	18.124	20.5635	184926818	14108	15975666	1269
MET0368	dry	Vf	SRP002480	America	Healthy	11.2054	9.00931	83230594	666	380521	555
MET1064	unknown	unknown	SRP002480	America	Healthy	0.897755	0.27334	2169364	78	43810	542
MET1298	unknown	unknown	SRP002480	America	Healthy	6.43065	0.0178167	141402	5	3434	633
MET0470	moist	Tw	SRP002480	America	Healthy	7.97634	3.65433	36181516	8581	11377116	1549
MET0385	moist	Ic	SRP002480	America	Healthy	3.89858	3.06493	30345800	711	407989	554
MET1544	unknown	unknown	SRP002480	America	Healthy	2.88909	0.447672	3552954	560	326181	565
MET1356	unknown	unknown	SRP002480	America	Healthy	1.23076	2.04108	16199024	530	300102	549
MET0373	dry	Hp	SRP002480	America	Healthy	11.7384	9.13048	90400808	666	391091	569
MET0903	unknown	unknown	SRP002480	America	Healthy	3.52306	0.926015	7349326	1577	936388	576
MET0324	sebaceous	Fh	SRP002480	America	Healthy	10.7395	0.94072	9314056	5658	9849069	3413
MET1441	unknown	unknown	SRP002480	America	Healthy	15.4117	0.00472475	37498	10	7237	704
MET0533	sebaceous	Ck	SRP002480	America	Healthy	3.39439	0.145312	1438730	125	93496	623
MET0220	sebaceous	Ck	SRP002480	America	Healthy	6.97226	0.859869	8513558	11402	13500327	1308
MET0091	sebaceous	Ck	SRP002480	America	Healthy	32.1309	0.839843	8315280	2951	4481445	3721
MET0448	moist	Id	SRP002480	America	Healthy	8.8321	3.35186	33186692	1655	1019110	594
MET1478	unknown	unknown	SRP002480	America	Healthy	3.20654	0.0955203	758098	1669	3573154	4302
MET1542	unknown	unknown	SRP002480	America	Healthy	2.98384	0.496059	3936974	1636	983242	584
MET0215	sebaceous	Oc	SRP002480	America	Healthy	6.95687	1.32944	13162750	3743	7886044	5176
MET0713	sebaceous	Mb	SRP002480	America	Healthy	8.23597	2.49144	24667728	3412	12174342	11162
MET0189	moist	Ac	SRP002480	America	Healthy	6.46768	2.92823	28992352	19251	15333432	744
MET1480	unknown	unknown	SRP002480	America	Healthy	4.40199	0.050688	402286	480	490834	1135
MET0888	unknown	unknown	SRP002480	America	Healthy	2.04545	1.1352	9009558	191	112821	565
MET0860	unknown	unknown	SRP002480	America	Healthy	4.41587	0.0413411	328104	283	222474	720
MET0178	moist	Ic	SRP002480	America	Healthy	7.69414	4.9046	48560382	5971	5430310	939
MET1311	unknown	unknown	SRP002480	America	Healthy	1.60202	0.115328	915300	377	248395	626
MET0887	unknown	unknown	SRP002480	America	Healthy	12.5903	0.814995	6468218	184	122884	578
MET1445	unknown	unknown	SRP002480	America	Healthy	10.2854	0.00813506	64564	8	5420	584
MET0755	moist	Tw	SRP002480	America	Healthy	15.6653	5.68989	56335538	7907	6722989	847
MET0613	moist	Ic	SRP002480	America	Healthy	4.41511	2.45484	24305386	2155	1412797	623
MET0749	sebaceous	Ea	SRP002480	America	Healthy	12.6054	3.21555	31837080	4711	9497152	8095
MET0250	sebaceous	Ba	SRP002480	America	Healthy	9.21306	3.06794	30375636	19819	34736691	3278
MET0638	moist	Id	SRP002480	America	Healthy	7.97014	10.2235	101223108	1297	869180	636
MET0507	sebaceous	Oc	SRP002480	America	Healthy	6.03576	3.02849	29985052	9560	7014308	707
MET1551	unknown	unknown	SRP002480	America	Healthy	3.29441	2.22973	17696238	1373	788668	557
MET1034	unknown	unknown	SRP002480	America	Healthy	6.31331	5.20097	41277548	2799	1665006	576
MET0069	sebaceous	Gb	SRP002480	America	Healthy	11.0216	0.166713	1650626	1635	4145958	3831
MET1491	unknown	unknown	SRP002480	America	Healthy	3.05704	0.196258	1557600	722	449118	594
MET1492	unknown	unknown	SRP002480	America	Healthy	1.64488	0.104815	831866	3793	3601037	1001
MET1292	unknown	unknown	SRP002480	America	Healthy	1.66453	0.211997	1682514	6682	5506477	810
MET1278	unknown	unknown	SRP002480	America	Healthy	3.3171	0.132203	1049228	1907	1430903	733
MET1594	unknown	unknown	SRP002480	America	Healthy	1.4517	1.97693	15689920	295	165501	544
MET1060	unknown	unknown	SRP002480	America	Healthy	3.64452	0.0452383	359034	77	48434	577
MET1331	unknown	unknown	SRP002480	America	Healthy	3.01558	0.85702	6801744	102	57547	544
MET0653	dry	Vf	SRP002480	America	Healthy	4.46985	4.43141	43875334	43864	39114714	879
MET0458	sebaceous	Ra	SRP002480	America	Healthy	6.05412	1.26304	12505380	11166	14437081	1363
MET0070	moist	Na	SRP002480	America	Healthy	12.733	0.0420604	416440	1167	1832385	1960
MET0884	unknown	unknown	SRP002480	America	Healthy	2.60277	2.14667	17037084	655	387688	561
MET0192	moist	Ph	SRP002480	America	Healthy	8.62307	10.3928	102899266	26148	46564452	2805
MET0665	sebaceous	Ba	SRP002480	America	Healthy	13.1534	4.2936	42510900	3470	6354238	3925
MET0841	unknown	unknown	SRP002480	America	Healthy	4.3287	0.217958	2158000	5051	5913750	1417
MET0729	dry	Vf	SRP002480	America	Healthy	2.51662	2.79072	27630866	283	162215	559
MET1543	unknown	unknown	SRP002480	America	Healthy	2.73209	0.913679	7251418	4033	2483082	594
MET0337	moist	Ph	SRP002480	America	Healthy	12.0786	5.65313	55971568	7927	8672453	1164
MET0061	sebaceous	Ck	SRP002480	America	Healthy	35.7268	0.175073	1733394	1955	3508492	3059
MET0686	sebaceous	Ra	SRP002480	America	Healthy	4.63525	1.54309	15278136	896	544428	582
MET1535	unknown	unknown	SRP002480	America	Healthy	11.2827	0.0121764	96638	107	74899	658
MET1037	unknown	unknown	SRP002480	America	Healthy	2.34256	0.483157	3834576	10488	20255510	3441
MET0804	unknown	unknown	SRP002480	America	Healthy	7.47154	0.0261016	258432	8	6909	1102
MET1294	unknown	unknown	SRP002480	America	Healthy	1.70536	0.230859	1832216	5868	4672717	777
MET0594	moist	Ic	SRP002480	America	Healthy	4.01212	1.56414	15486526	524	320312	582
MET0387	dry	Vf	SRP002480	America	Healthy	21.6761	8.45477	83710592	2812	1667119	572
MET1373	unknown	unknown	SRP002480	America	Healthy	2.40063	0.0993278	788316	1871	1302214	660
MET1380	unknown	unknown	SRP002480	America	Healthy	2.22788	0.163521	1297786	119	67760	549
MET0292	sebaceous	Gb	SRP002480	America	Healthy	6.49718	1.01887	10087862	4358	12909500	5920
MET1372	unknown	unknown	SRP002480	America	Healthy	2.24397	1.62728	12914956	782	447326	552
MET1368	unknown	unknown	SRP002480	America	Healthy	1.86277	2.43498	19325266	13657	9196493	648
MET0513	sebaceous	Ba	SRP002480	America	Healthy	4.85711	0.67143	6647826	12	6421	513
MET1299	unknown	unknown	SRP002480	America	Healthy	3.07892	0.0501425	397956	195	129238	609
MET0853	unknown	unknown	SRP002480	America	Healthy	3.22453	0.0635073	504026	2117	2040379	1022
MET0482	dry	Vf	SRP002480	America	Healthy	9.8742	8.53826	84537216	5889	3906310	622
MET0844	unknown	unknown	SRP002480	America	Healthy	4.18898	0.168022	1663582	1622	1197181	703
MET1382	unknown	unknown	SRP002480	America	Healthy	3.84613	2.18821	17366768	998	581640	560
MET0602	sebaceous	Oc	SRP002480	America	Healthy	6.63398	2.50791	24830816	6141	4491847	693
MET1285	unknown	unknown	SRP002480	America	Healthy	2.83114	0.462713	3672328	20961	18090930	858
MET0687	sebaceous	Fh	SRP002480	America	Healthy	6.36756	2.20548	21836418	4229	12529355	7047
MET0859	unknown	unknown	SRP002480	America	Healthy	5.92417	0.0263476	209108	221	201917	944
MET0066	moist	Id	SRP002480	America	Healthy	27.3614	0.316624	3134892	4562	4035970	875
MET0174	sebaceous	Ra	SRP002480	America	Healthy	4.79796	1.63528	16190866	9819	18425712	3121
MET0392	dry	Hp	SRP002480	America	Healthy	19.2921	24.1081	238694044	93935	75099370	767
MET0579	sebaceous	Al	SRP002480	America	Healthy	10.5281	1.39648	13826502	3661	8706539	4482
MET0347	moist	Ic	SRP002480	America	Healthy	4.30291	5.10579	43299198	8009	5224654	626
MET1584	unknown	unknown	SRP002480	America	Healthy	7.5807	0.0900041	714318	10	5746	536
MET1343	unknown	unknown	SRP002480	America	Healthy	1.11121	0.384113	3048516	1002	597471	575
MET0854	unknown	unknown	SRP002480	America	Healthy	2.31032	0.0674392	535232	587	570118	1023
MET0515	sebaceous	Ra	SRP002480	America	Healthy	5.27495	0.119284	1181030	2362	1742128	724
MET0703	sebaceous	Ba	SRP002480	America	Healthy	9.59508	2.8313	28032652	5796	8066171	2017
MET0238	sebaceous	Al	SRP002480	America	Healthy	9.1574	0.825012	8168432	6225	11572340	2712
MET0983	unknown	unknown	SRP002480	America	Healthy	1.96746	0.598086	4746712	11	6012	534
MET0792	dry	Hp	SRP002480	America	Healthy	9.91167	10.0534	99539010	20916	13111442	601
MET0696	dry	Hp	SRP002480	America	Healthy	8.42048	12.4104	122875356	34423	24115611	661
MET0738	moist	Ph	SRP002480	America	Healthy	4.91107	2.92134	28924206	5529	4835801	844
MET0167	moist	Pc	SRP002480	America	Healthy	5.52093	0.873997	8653438	140	79398	547
MET0669	moist	Pc	SRP002480	America	Healthy	7.77747	5.99235	59330218	2212	1345462	584
MET1272	unknown	unknown	SRP002480	America	Healthy	1.74607	0.492061	3905246	461	269986	564
MET1333	unknown	unknown	SRP002480	America	Healthy	2.53715	2.00845	15940060	47	25821	535
MET0577	dry	Vf	SRP002480	America	Healthy	7.41428	6.07505	60148980	63	33659	526
MET1287	unknown	unknown	SRP002480	America	Healthy	2.84499	0.257396	2042826	6918	5504427	786
MET0684	sebaceous	Ba	SRP002480	America	Healthy	17.9548	6.67092	66048682	7783	10555791	1605
MET1552	unknown	unknown	SRP002480	America	Healthy	10.8015	0.0094374	74900	51	41006	760
MET1283	unknown	unknown	SRP002480	America	Healthy	2.6439	0.152599	1211104	2790	1974936	687
MET0820	unknown	unknown	SRP002480	America	Healthy	2.45837	0.98293	9731984	5810	4287922	701
MET0429	moist	Id	SRP002480	America	Healthy	14.7084	4.90165	48531160	9754	7105307	686
MET0771	moist	Id	SRP002480	America	Healthy	9.73684	12.7166	125907158	39531	27426998	656
MET1058	unknown	unknown	SRP002480	America	Healthy	3.06075	0.197417	1566800	8962	11512381	1522
MET0857	unknown	unknown	SRP002480	America	Healthy	1.97441	0.123461	979852	2714	2746390	1098
MET0300	sebaceous	Ra	SRP002480	America	Healthy	8.25832	1.67171	16551592	9326	12976015	1610
MET0646	sebaceous	Ba	SRP002480	America	Healthy	9.35441	3.04763	30174592	7455	5929548	713
MET1563	unknown	unknown	SRP002480	America	Healthy	16.3542	0.0065772	52200	6	4263	750
MET1515	unknown	unknown	SRP002480	America	Healthy	2.46287	1.77974	14124908	4565	2837806	600
MET1047	unknown	unknown	SRP002480	America	Healthy	1.86304	0.38964	3092384	15651	13303033	840
MET0231	moist	Ph	SRP002480	America	Healthy	9.95685	1.25054	12381590	26042	36961546	1913
MET0212	sebaceous	Mb	SRP002480	America	Healthy	7.54614	4.45649	44123660	19717	36737516	3198
MET0893	unknown	unknown	SRP002480	America	Healthy	1.17299	0.661595	5250752	1036	606871	565
MET1038	unknown	unknown	SRP002480	America	Healthy	1.7767	0.50268	3989520	7728	6501028	841
MET0169	sebaceous	Ra	SRP002480	America	Healthy	17.0834	0.0364301	360694	513	325289	617
MET0886	unknown	unknown	SRP002480	America	Healthy	0.726607	0.5715	4535712	376	216838	561
MET1562	unknown	unknown	SRP002480	America	Healthy	15.4463	0.00645725	51248	17	14443	708
MET1048	unknown	unknown	SRP002480	America	Healthy	1.61549	1.59052	12623172	1367	801244	568
MET0552	sebaceous	Ck	SRP002480	America	Healthy	7.34809	0.41363	4095344	104	59545	554
MET0753	dry	Hp	SRP002480	America	Healthy	9.02976	13.2738	131424106	18231	11390617	601
MET1507	unknown	unknown	SRP002480	America	Healthy	1.75323	0.224518	1781888	2954	2174420	708
MET0138	sebaceous	Ra	SRP002480	America	Healthy	13.0496	0.70625	6992576	6540	8092520	1193
MET1600	unknown	unknown	SRP002480	America	Healthy	21.4177	2.28913	18167692	380	213769	549
MET0093	sebaceous	Ra	SRP002480	America	Healthy	42.399	0.435068	4307602	3401	7575965	9026
MET0075	sebaceous	Ea	SRP002480	America	Healthy	36.3791	0.122678	1214630	249	2602976	34362
MET0432	moist	Tw	SRP002480	America	Healthy	10.4772	7.71607	66477558	8095	8292993	1061
MET0565	moist	Tw	SRP002480	America	Healthy	10.4923	4.23976	41977856	16994	25071896	1854
MET0595	moist	Ac	SRP002480	America	Healthy	11.5312	4.31065	42679692	212	121763	561
MET0449	dry	Hp	SRP002480	America	Healthy	9.89763	13.8092	136725124	28969	25897284	864
MET0399	sebaceous	Ba	SRP002480	America	Healthy	2.76363	3.23921	29835398	9602	5953179	599
MET0732	sebaceous	Mb	SRP002480	America	Healthy	7.27155	3.12029	30893938	3929	12289597	8350
MET1582	unknown	unknown	SRP002480	America	Healthy	3.35472	0.107561	853662	1719	1237688	708
MET0386	moist	Ac	SRP002480	America	Healthy	23.674	5.01361	49639726	375	213048	555
MET0345	sebaceous	Fh	SRP002480	America	Healthy	7.32671	0.884108	8753546	1326	4921967	12780
MET0064	moist	Ac	SRP002480	America	Healthy	29.7542	0.435151	4308426	5470	5685784	1146
MET0401	sebaceous	Ra	SRP002480	America	Healthy	2.486	0.127363	1093574	1849	1284142	677
MET0662	moist	Ph	SRP002480	America	Healthy	3.77796	8.33776	82552054	111000	116539410	1069
MET1363	unknown	unknown	SRP002480	America	Healthy	1.40292	2.21432	17573940	468	264987	549
MET0172	sebaceous	Al	SRP002480	America	Healthy	6.76271	2.4654	24409876	7293	6074608	833
MET0593	moist	Pc	SRP002480	America	Healthy	7.54398	1.93877	19195750	754	463425	576
MET0439	sebaceous	Ra	SRP002480	America	Healthy	3.82257	2.45172	20883712	5392	3460180	619
MET1344	unknown	unknown	SRP002480	America	Healthy	0.995973	0.769783	6109390	1827	1085590	573
MET0754	sebaceous	Oc	SRP002480	America	Healthy	11.1075	5.64206	55861954	5151	3183633	599
MET0670	moist	Ic	SRP002480	America	Healthy	3.56458	1.41356	13995638	746	430056	561
MET0217	moist	Pc	SRP002480	America	Healthy	15.4739	12.7055	125797106	54051	51196470	916
MET0685	sebaceous	Ck	SRP002480	America	Healthy	7.22178	3.61882	35829896	3890	2606543	648
MET1494	unknown	unknown	SRP002480	America	Healthy	1.79986	1.71322	13596946	2215	1284145	565
MET0716	sebaceous	Oc	SRP002480	America	Healthy	4.89943	1.18106	11693694	4281	7913701	3698
MET0556	moist	Ic	SRP002480	America	Healthy	6.33374	0.456383	4518642	282	165107	563
MET0444	dry	Vf	SRP002480	America	Healthy	9.80008	10.5407	96404494	6036	3750293	596
MET1602	unknown	unknown	SRP002480	America	Healthy	2.92878	2.76003	21904976	96	51958	530
MET0609	sebaceous	Ck	SRP002480	America	Healthy	4.77969	1.89673	18779548	5756	4470738	731
MET1484	unknown	unknown	SRP002480	America	Healthy	1.91102	0.0871799	691904	1246	919353	708
MET0688	moist	Pc	SRP002480	America	Healthy	3.1392	12.5101	123862474	5230	3150409	579
MET0850	unknown	unknown	SRP002480	America	Healthy	2.44263	0.0791996	628568	1546	1208153	762
MET1259	unknown	unknown	SRP002480	America	Healthy	1.41385	0.570797	4530134	2093	1267401	587
MET0773	sebaceous	Oc	SRP002480	America	Healthy	6.83975	3.90767	38689836	8720	25877201	6328
MET0330	sebaceous	Al	SRP002480	America	Healthy	10.1853	1.11735	11062864	3418	17837091	27122
MET0618	sebaceous	Mb	SRP002480	America	Healthy	5.44625	2.13919	21180146	6593	6293096	924
MET1593	unknown	unknown	SRP002480	America	Healthy	4.54102	0.0300523	238510	123	79837	618
MET0827	unknown	unknown	SRP002480	America	Healthy	4.42187	0.428691	4244468	326	200000	594
MET1502	unknown	unknown	SRP002480	America	Healthy	1.53254	0.486937	3864582	5010	3343872	648
MET1073	unknown	unknown	SRP002480	America	Healthy	1.88189	1.35947	10789470	1769	1038310	569
MET0467	moist	Id	SRP002480	America	Healthy	17.1383	6.39955	63361884	5517	4071590	707
MET0342	sebaceous	Ba	SRP002480	America	Healthy	15.8469	4.99572	49462596	5161	6344225	1432
MET0067	sebaceous	Oc	SRP002480	America	Healthy	36.799	1.62725	16111414	12579	17101210	1508
MET0852	unknown	unknown	SRP002480	America	Healthy	4.72818	0.0286131	227088	167	148471	874
MET0026	sebaceous	Oc	SRP002480	America	Healthy	23.5989	1.65315	16367850	6316	15698991	3805
MET0377	moist	Ph	SRP002480	America	Healthy	21.4496	3.45573	34215110	2237	3641322	2915
MET0821	unknown	unknown	SRP002480	America	Healthy	3.73483	0.309904	3068356	9785	8003564	822
MET0728	moist	Ac	SRP002480	America	Healthy	5.30749	15.6261	154713426	18259	13360317	677
MET1471	unknown	unknown	SRP002480	America	Healthy	2.62602	0.20535	1629762	1020	650416	620
MET0540	sebaceous	Ea	SRP002480	America	Healthy	3.14092	0.117278	1161168	955	1842860	2800
MET0521	sebaceous	Ea	SRP002480	America	Healthy	4.94357	0.32326	3200590	652	2129486	11826
MET0344	sebaceous	Ra	SRP002480	America	Healthy	13.1014	2.83573	28076556	1422	3515765	28936
MET0603	moist	Tw	SRP002480	America	Healthy	13.9454	4.18132	41399212	8162	8262953	1065
MET0580	sebaceous	Mb	SRP002480	America	Healthy	9.0912	0.468571	4639314	789	3137839	113248
MET1490	unknown	unknown	SRP002480	America	Healthy	2.55994	0.608459	4829036	65	41953	565
MET0391	moist	Id	SRP002480	America	Healthy	30.547	10.0953	99953710	2382	1476261	596
MET1452	unknown	unknown	SRP002480	America	Healthy	4.24898	1.84342	14630296	3447	2067072	580
MET0434	moist	Ph	SRP002480	America	Healthy	3.90986	2.64441	26182310	16078	13907593	831
MET0885	unknown	unknown	SRP002480	America	Healthy	1.31658	0.159249	1263882	329	192022	569
MET0177	dry	Hp	SRP002480	America	Healthy	7.49768	3.68142	36449728	5398	4997415	955
MET1056	unknown	unknown	SRP002480	America	Healthy	1.59515	0.290211	2303264	4431	5767934	1574
MET1300	unknown	unknown	SRP002480	America	Healthy	5.24294	0.576176	4572824	229	131511	549
MET0689	moist	Ic	SRP002480	America	Healthy	3.54838	0.695342	6884578	2930	1882707	624
MET0133	dry	Vf	SRP002480	America	Healthy	6.367	0.00327361	32412	1	512	512
MET0621	sebaceous	Oc	SRP002480	America	Healthy	8.92122	4.1577	41165304	12119	9404464	760
MET1006	unknown	unknown	SRP002480	America	Healthy	3.29328	5.31488	42181596	198	109901	539
MET1052	unknown	unknown	SRP002480	America	Healthy	3.8672	0.774084	6143526	32	17473	524
MET1556	unknown	unknown	SRP002480	America	Healthy	7.26611	0.874775	6942656	736	442407	584
MET0560	sebaceous	Al	SRP002480	America	Healthy	11.3645	1.94686	19275834	2440	2172545	923
MET0923	unknown	unknown	SRP002480	America	Healthy	19.2022	2.3202	18414290	697	460963	614
MET0652	moist	Ac	SRP002480	America	Healthy	5.29248	5.60364	55481590	4543	3075611	635
MET0532	sebaceous	Ba	SRP002480	America	Healthy	3.89003	0.120851	1196546	11	6429	588
MET1065	unknown	unknown	SRP002480	America	Healthy	2.98931	0.063159	501262	3420	3759579	1254
MET1071	unknown	unknown	SRP002480	America	Healthy	5.03168	0.0511726	406132	229	148756	630
MET0049	moist	Na	SRP002480	America	Healthy	39.5816	0.00626604	62040	1	594	594
MET1497	unknown	unknown	SRP002480	America	Healthy	1.56856	0.316146	2509098	277	167434	575
MET1039	unknown	unknown	SRP002480	America	Healthy	3.64799	0.066406	527032	523	348104	629
MET0168	dry	Vf	SRP002480	America	Healthy	5.8757	1.66698	16504720	345	196686	551
MET0304	moist	Ac	SRP002480	America	Healthy	12.3896	16.2999	161384762	51438	36690945	677
MET1055	unknown	unknown	SRP002480	America	Healthy	1.12424	0.602659	4783008	1495	897948	582
MET0676	moist	Id	SRP002480	America	Healthy	2.62314	7.50719	74328570	29171	24957450	844
MET0137	sebaceous	Ea	SRP002480	America	Healthy	9.06929	0.620116	6139760	794	2316796	22083
MET1291	unknown	unknown	SRP002480	America	Healthy	1.78969	1.70506	13532218	550	310247	552
MET0714	moist	Id	SRP002480	America	Healthy	4.5267	2.76023	27329040	3569	2219830	594
MET1262	unknown	unknown	SRP002480	America	Healthy	1.09562	0.598177	4747436	2297	1434496	604
MET1369	unknown	unknown	SRP002480	America	Healthy	1.05653	1.8462	14652384	98	54831	544
MET0207	dry	Hp	SRP002480	America	Healthy	16.2317	61.2937	606867936	548016	521984832	898
MET0329	sebaceous	Ea	SRP002480	America	Healthy	5.54842	0.794623	7867550	5763	18346455	11208
MET1016	unknown	unknown	SRP002480	America	Healthy	2.95251	3.80831	30224714	91	50067	538
MET0341	unknown	unknown	SRP002480	America	Healthy	8.52479	2.91782	28889258	13849	30305625	4056
MET1044	unknown	unknown	SRP002480	America	Healthy	4.01405	0.0599702	475954	1253	883402	661
MET1370	unknown	unknown	SRP002480	America	Healthy	1.93309	0.247782	1966522	3166	2328232	686
MET1051	unknown	unknown	SRP002480	America	Healthy	4.55813	0.552063	4381452	10773	20866460	3326
MET1062	unknown	unknown	SRP002480	America	Healthy	3.76455	1.31779	10458624	318	182708	556
MET0848	unknown	unknown	SRP002480	America	Healthy	6.79631	0.0188173	149344	149	115787	708
MET1308	unknown	unknown	SRP002480	America	Healthy	1.97487	0.122169	969596	1357	922622	648
MET0598	sebaceous	Al	SRP002480	America	Healthy	7.6297	0.883846	8750950	3414	2783344	805
MET1438	unknown	unknown	SRP002480	America	Healthy	2.7691	0.0334913	265804	65	46180	602
MET0405	moist	Ac	SRP002480	America	Healthy	5.23879	3.64938	36132464	7865	5554686	667
MET0537	moist	Ic	SRP002480	America	Healthy	4.1561	0.33901	3356530	3554	2541540	695
MET1012	unknown	unknown	SRP002480	America	Healthy	2.50521	0.102484	813362	2205	1874643	859
MET1476	unknown	unknown	SRP002480	America	Healthy	3.77298	0.0460757	365680	764	1698897	4941
MET0927	unknown	unknown	SRP002480	America	Healthy	2.24656	1.36442	10828692	1953	1162175	576
MET1256	unknown	unknown	SRP002480	America	Healthy	1.48572	1.8703	14843688	43264	37449687	864
MET0160	moist	Ac	SRP002480	America	Healthy	5.56209	0.631224	6249746	1647	1103006	644
MET0475	sebaceous	Ba	SRP002480	America	Healthy	9.02347	4.57306	45277838	20536	41951577	3655
MET0955	unknown	unknown	SRP002480	America	Healthy	2.55595	2.79008	22143522	374	206741	543
MET0308	sebaceous	Ea	SRP002480	America	Healthy	7.83626	2.45465	24303502	6603	13558541	2769
MET0312	moist	Id	SRP002480	America	Healthy	6.04347	6.36376	63007554	20166	15209734	690
MET0627	sebaceous	Ba	SRP002480	America	Healthy	9.06092	3.93156	38926314	4409	2948670	634
MET0161	dry	Hp	SRP002480	America	Healthy	5.71126	0.642977	6366106	6080	6055722	938
MET0735	sebaceous	Oc	SRP002480	America	Healthy	6.80189	3.09409	30634526	11288	13054575	1186
MET1499	unknown	unknown	SRP002480	America	Healthy	7.42424	0.425101	3373818	175	100329	556
MET1377	unknown	unknown	SRP002480	America	Healthy	3.5811	0.0812836	645108	344	277928	735
MET0764	moist	Pc	SRP002480	America	Healthy	2.84576	5.64983	55938904	6133	3924315	614
MET0234	moist	Pc	SRP002480	America	Healthy	20.7099	3.7243	36874222	38448	33312640	829
MET0840	unknown	unknown	SRP002480	America	Healthy	3.63479	0.60139	5954358	14839	15693487	1059
MET0571	sebaceous	Ck	SRP002480	America	Healthy	8.62535	1.49562	14808158	1724	1301821	751
MET0574	moist	Pc	SRP002480	America	Healthy	22.0506	4.26374	42215280	1	583	583
MET0365	moist	Pc	SRP002480	America	Healthy	4.3616	1.14619	11348376	143	80816	552
MET1284	unknown	unknown	SRP002480	America	Healthy	1.96316	0.788389	6257052	15178	11120565	714
MET0842	unknown	unknown	SRP002480	America	Healthy	4.63574	0.0907632	898646	421	289214	636
MET0583	sebaceous	Oc	SRP002480	America	Healthy	5.64399	3.29286	32602622	3771	2862324	742
MET0497	sebaceous	Fh	SRP002480	America	Healthy	8.40705	4.94272	48937784	17519	30095986	2532
MET0176	moist	Ac	SRP002480	America	Healthy	12.558	6.83275	67650956	3040	7628203	5315
MET0479	moist	Pc	SRP002480	America	Healthy	7.96708	8.21737	81360112	3399	2279661	633
MET1307	unknown	unknown	SRP002480	America	Healthy	7.23238	0.613063	4865582	484	287608	572
MET0591	sebaceous	Ra	SRP002480	America	Healthy	7.91656	1.58708	15713684	3576	5217682	3264
MET0325	moist	Pc	SRP002480	America	Healthy	3.68419	2.0227	20026782	27730	25005830	880
MET1475	unknown	unknown	SRP002480	America	Healthy	4.4467	0.049451	392468	675	1659874	5344
MET0326	moist	Ic	SRP002480	America	Healthy	10.8117	3.08116	30506560	2583	1698716	632
MET0654	sebaceous	Ea	SRP002480	America	Healthy	4.17436	0.866839	8582564	26407	33898098	1442
MET1375	unknown	unknown	SRP002480	America	Healthy	1.99667	2.42068	19211720	621	354934	553
MET0307	sebaceous	Ck	SRP002480	America	Healthy	7.76677	0.2605	2579210	2096	4598979	3968
MET1360	unknown	unknown	SRP002480	America	Healthy	2.78359	1.47994	11745550	1127	649639	564
MET0790	dry	Vf	SRP002480	America	Healthy	7.44358	1.47817	14635344	157	88941	555
MET0567	moist	Ph	SRP002480	America	Healthy	10.269	5.72574	56690512	104	57457	536
MET0375	moist	Tw	SRP002480	America	Healthy	11.8295	4.68945	46430224	9509	10190826	1147
MET1555	unknown	unknown	SRP002480	America	Healthy	1.9427	0.505287	4010212	4732	7518716	2326
MET1459	unknown	unknown	SRP002480	America	Healthy	1.75802	0.173649	1378164	2187	1482582	659
MET1504	unknown	unknown	SRP002480	America	Healthy	2.0946	0.0717101	569128	357	237182	616
MET1301	unknown	unknown	SRP002480	America	Healthy	2.31074	0.118415	939800	856	560348	625
MET0287	moist	Ac	SRP002480	America	Healthy	9.25189	18.9642	187764546	73414	76323907	1063
MET1603	unknown	unknown	SRP002480	America	Healthy	2.89225	2.84445	22575024	357	201330	551
MET1354	unknown	unknown	SRP002480	America	Healthy	2.65508	0.124702	989700	3179	2858798	906
MET1273	unknown	unknown	SRP002480	America	Healthy	2.25932	0.141495	1122974	1864	1276293	657
MET0806	unknown	unknown	SRP002480	America	Healthy	5.63112	0.0449725	445272	19	14804	816
MET1568	unknown	unknown	SRP002480	America	Healthy	11.0742	3.22051	25559584	5949	4194586	673
MET0502	sebaceous	Ea	SRP002480	America	Healthy	16.1819	1.80108	17832482	8425	20408761	4390
MET1464	unknown	unknown	SRP002480	America	Healthy	3.11667	1.2509	9927788	2220	1314734	574
MET0548	moist	Ph	SRP002480	America	Healthy	4.60555	4.64066	45947172	17471	15736822	781
MET1276	unknown	unknown	SRP002480	America	Healthy	1.78438	0.144282	1145092	2253	1950298	883
MET0584	moist	Tw	SRP002480	America	Healthy	8.78343	2.11831	20973376	7251	24375333	12044
MET0440	sebaceous	Fh	SRP002480	America	Healthy	4.10813	0.736963	7296664	7703	9130097	1149
MET1280	unknown	unknown	SRP002480	America	Healthy	4.96275	0.0603084	478638	218	138413	606
MET0483	sebaceous	Ea	SRP002480	America	Healthy	6.42246	2.78583	27582514	14778	24586796	2941
MET0485	sebaceous	Mb	SRP002480	America	Healthy	4.83126	0.815486	8074114	6942	10184231	2071
MET0244	moist	Tw	SRP002480	America	Healthy	10.7964	3.02211	29921894	5301	14628794	9993
MET0466	sebaceous	Mb	SRP002480	America	Healthy	2.74119	0.593097	5872246	10042	19062014	2669
MET0409	sebaceous	Mb	SRP002480	America	Healthy	3.98755	1.88535	18666808	17015	13671220	745
MET1349	unknown	unknown	SRP002480	America	Healthy	0.858064	1.30578	10363370	181	100875	541
MET0789	moist	Ac	SRP002480	America	Healthy	9.27634	4.00875	39690632	489	281291	560
MET0666	sebaceous	Ck	SRP002480	America	Healthy	3.58762	1.27921	12665488	2376	1777314	734
MET0541	sebaceous	Al	SRP002480	America	Healthy	4.7114	0.622058	6158994	1523	3606405	242902
MET1270	unknown	unknown	SRP002480	America	Healthy	5.90392	0.0497907	395164	80	51707	602
MET0639	dry	Hp	SRP002480	America	Healthy	5.85016	14.6359	144910092	101898	137020135	1687
MET1057	unknown	unknown	SRP002480	America	Healthy	1.00279	0.414042	3286050	14	7729	543
MET1483	unknown	unknown	SRP002480	America	Healthy	5.49599	0.0207688	164832	27	19524	693
MET0484	sebaceous	Al	SRP002480	America	Healthy	6.05597	3.65628	36200836	16483	32060378	5529
MET1468	unknown	unknown	SRP002480	America	Healthy	3.03417	0.0314163	249336	1239	2029175	2433
MET1596	unknown	unknown	SRP002480	America	Healthy	0.716467	1.70528	13533946	5151	3075054	578
MET0793	sebaceous	Ea	SRP002480	America	Healthy	2.4958	0.372697	3690066	981	592967	587
MET0545	sebaceous	Oc	SRP002480	America	Healthy	2.70223	0.237168	2348194	1203	789398	636
MET0351	sebaceous	Al	SRP002480	America	Healthy	6.48423	0.687303	6804978	5993	8248698	1555
MET0608	sebaceous	Ba	SRP002480	America	Healthy	8.54277	3.28809	32555320	8526	8911839	1081
MET1050	unknown	unknown	SRP002480	America	Healthy	1.05229	0.308731	2450248	18	10288	554
MET1018	unknown	unknown	SRP002480	America	Healthy	1.78976	2.32662	18465258	115	64642	550
MET1328	unknown	unknown	SRP002480	America	Healthy	3.66792	2.01327	15978312	72	39101	533
MET1306	unknown	unknown	SRP002480	America	Healthy	2.17465	0.165224	1311298	2737	1946338	677
MET0179	moist	Ph	SRP002480	America	Healthy	7.17332	7.85662	77788312	27829	44234526	2102
MET1592	unknown	unknown	SRP002480	America	Healthy	4.18251	0.0394244	312892	184	126962	649
MET0824	unknown	unknown	SRP002480	America	Healthy	3.42281	0.341633	3382508	3785	2796003	707
MET0162	sebaceous	Al	SRP002480	America	Healthy	12.3245	0.112115	1110052	2551	3697429	2466
MET0457	sebaceous	Ck	SRP002480	America	Healthy	4.5703	0.370508	3668396	9014	10994940	1274
MET0065	dry	Hp	SRP002480	America	Healthy	30.9461	0.328253	3250026	3668	2939897	785
MET0767	dry	Vf	SRP002480	America	Healthy	5.1672	7.40576	73324358	21345	14854750	656
MET0572	sebaceous	Ra	SRP002480	America	Healthy	8.62909	0.647397	6409874	22	12246	547
MET0367	moist	Ac	SRP002480	America	Healthy	8.90796	5.21474	51631106	8550	5602302	625
MET0355	sebaceous	Oc	SRP002480	America	Healthy	13.2984	3.69536	36587690	3994	2744901	664
MET1275	unknown	unknown	SRP002480	America	Healthy	7.502	0.0197674	156884	43	38089	785
MET1049	unknown	unknown	SRP002480	America	Healthy	2.13169	0.162796	1292030	3158	3971892	1710
MET0622	moist	Tw	SRP002480	America	Healthy	6.15353	2.72146	26945188	3499	3121704	913
MET0334	sebaceous	Oc	SRP002480	America	Healthy	8.23279	1.34674	13334046	6840	14964883	3100
MET0230	moist	Ic	SRP002480	America	Healthy	5.13429	0.492858	4879784	7911	17330194	4963
MET0834	unknown	unknown	SRP002480	America	Healthy	4.20207	0.315504	3123802	6829	6832619	1047
MET0805	unknown	unknown	SRP002480	America	Healthy	10.8104	0.0185173	183340	22	17852	861
MET0828	unknown	unknown	SRP002480	America	Healthy	6.04889	0.0315597	312472	25	22495	925
MET1561	unknown	unknown	SRP002480	America	Healthy	2.3093	0.193902	1538904	1416	4128248	7523
MET0519	moist	Ac	SRP002480	America	Healthy	5.82493	4.00658	39669118	138	78394	553
MET0083	moist	Ph	SRP002480	America	Healthy	26.4299	0.49402	4891288	6081	10971395	2681
MET0086	sebaceous	Oc	SRP002480	America	Healthy	29.021	0.54436	5389702	6463	8194487	1305
MET0954	unknown	unknown	SRP002480	America	Healthy	1.44737	0.380224	3017650	76	42340	545
MET1444	unknown	unknown	SRP002480	America	Healthy	13.4768	0.00666893	52928	4	3200	667
MET1288	unknown	unknown	SRP002480	America	Healthy	1.59091	0.926472	7352956	9906	6745814	658
MET0317	sebaceous	Ra	SRP002480	America	Healthy	5.0998	0.560687	5551360	8807	12875270	1754
MET0356	moist	Tw	SRP002480	America	Healthy	20.7825	10.6749	97556484	2911	2147190	722
MET0469	sebaceous	Oc	SRP002480	America	Healthy	5.58211	1.89124	17318642	4667	2798343	581
MET0561	sebaceous	Mb	SRP002480	America	Healthy	6.79459	1.66525	16487628	2414	1994146	836
MET0705	sebaceous	Ra	SRP002480	America	Healthy	11.6658	3.79239	37548372	8767	17102837	3990
MET0248	moist	Ph	SRP002480	America	Healthy	7.63628	3.26826	32359030	33254	38103335	1232
MET0191	moist	Ic	SRP002480	America	Healthy	3.89307	0.778265	7705594	22821	21658424	985
MET1479	unknown	unknown	SRP002480	America	Healthy	6.23158	0.0182808	145086	91	70842	722
MET0815	unknown	unknown	SRP002480	America	Healthy	5.46532	0.0618619	612494	46	38129	816
MET0135	moist	Na	SRP002480	America	Healthy	29.4921	0.0242933	240528	135	181449	1588
MET1513	unknown	unknown	SRP002480	America	Healthy	5.14455	1.42212	11286662	92	51976	559
MET0163	moist	Tw	SRP002480	America	Healthy	12.8603	1.5373	15220768	6720	7381826	1171
MET0783	moist	Ic	SRP002480	America	Healthy	3.90709	3.85961	38213992	3073	1954253	610
MET1342	unknown	unknown	SRP002480	America	Healthy	1.09548	0.501535	3980438	86	47619	545
MET0822	unknown	unknown	SRP002480	America	Healthy	4.54115	0.51028	5052278	2634	1799085	651
MET0833	unknown	unknown	SRP002480	America	Healthy	3.02973	0.241173	2387856	3609	2993906	811
MET1261	unknown	unknown	SRP002480	America	Healthy	2.32081	0.368451	2924214	32	18361	541
MET1465	unknown	unknown	SRP002480	America	Healthy	2.57571	0.985415	7820754	3390	2080811	591
MET1554	unknown	unknown	SRP002480	America	Healthy	1.65187	0.339842	2697160	3835	5573327	2116
MET0319	moist	Tw	SRP002480	America	Healthy	6.15342	2.72813	27011220	17231	13086786	735
MET0698	moist	Tw	SRP002480	America	Healthy	16.8849	6.25563	61936918	9155	8061504	806
MET0495	sebaceous	Ck	SRP002480	America	Healthy	4.88194	1.08581	10750614	8481	17347047	4049
MET1362	unknown	unknown	SRP002480	America	Healthy	1.26335	2.38701	18944510	156	87037	540
MET0674	sebaceous	Al	SRP002480	America	Healthy	12.4922	3.97099	39316692	1185	723902	594
MET1532	unknown	unknown	SRP002480	America	Healthy	3.82328	0.0927045	735750	2931	3772446	1409
MET1303	unknown	unknown	SRP002480	America	Healthy	4.35305	0.029673	235500	29	29744	878
MET0630	sebaceous	Fh	SRP002480	America	Healthy	5.82748	1.87423	18556692	13309	24927468	2785
MET1371	unknown	unknown	SRP002480	America	Healthy	1.83135	2.14139	16995144	573	328923	559
MET1472	unknown	unknown	SRP002480	America	Healthy	4.59389	0.0413608	328260	701	522969	700
MET0876	unknown	unknown	SRP002480	America	Healthy	13.8575	0.0277931	220580	34	29569	781
MET1533	unknown	unknown	SRP002480	America	Healthy	3.26429	0.0554642	440192	1690	2407155	2317
MET1376	unknown	unknown	SRP002480	America	Healthy	2.35014	3.27039	25955452	1190	684305	557
MET0551	sebaceous	Ba	SRP002480	America	Healthy	7.02949	1.38416	13704514	431	265157	590
MET0553	sebaceous	Ra	SRP002480	America	Healthy	9.98787	0.14525	1438122	535	2824187	134466
MET0539	dry	Vf	SRP002480	America	Healthy	3.93213	1.85974	18413308	2780	3351554	1452
MET1358	unknown	unknown	SRP002480	America	Healthy	1.91254	2.17626	17271936	460	257270	545
MET0096	sebaceous	Oc	SRP002480	America	Healthy	15.5024	0.335848	3325228	4460	8820689	3484
MET0928	unknown	unknown	SRP002480	America	Healthy	8.26007	2.62706	20849646	1982	1172435	573
MET1585	unknown	unknown	SRP002480	America	Healthy	4.06703	0.126123	1000980	306	183197	576
MET1066	unknown	unknown	SRP002480	America	Healthy	0.867382	0.824023	6539868	3569	2291455	623
MET0751	sebaceous	Mb	SRP002480	America	Healthy	11.013	4.60289	45573124	7880	8207256	915
MET0750	sebaceous	Al	SRP002480	America	Healthy	4.51933	1.93617	19170020	7224	9731694	1584
MET0573	sebaceous	Fh	SRP002480	America	Healthy	12.8426	12.8296	127025590	1558	930758	574
MET0226	dry	Vf	SRP002480	America	Healthy	6.13105	1.2256	12134674	30273	37596982	1421
MET0447	sebaceous	Mb	SRP002480	America	Healthy	4.09438	0.639011	6326840	11120	18830775	2406
MET1379	unknown	unknown	SRP002480	America	Healthy	3.86147	2.09858	16655424	738	423351	556
MET0288	sebaceous	Al	SRP002480	America	Healthy	12.5911	2.1037	20828704	17076	30191345	2502
MET1598	unknown	unknown	SRP002480	America	Healthy	16.2777	1.25816	9985370	22	11990	528
MET0374	sebaceous	Oc	SRP002480	America	Healthy	6.75514	1.01022	10002130	4035	17653716	10235
MET1547	unknown	unknown	SRP002480	America	Healthy	2.49915	1.16505	9246396	422	236587	546
MET1581	unknown	unknown	SRP002480	America	Healthy	4.60487	0.0435648	345752	35	22014	597
MET1011	unknown	unknown	SRP002480	America	Healthy	2.94786	1.40707	11167244	6607	4535579	662
MET1357	unknown	unknown	SRP002480	America	Healthy	5.00869	4.06134	32232862	542	310587	557
MET1495	unknown	unknown	SRP002480	America	Healthy	8.081	0.0111303	88336	11	6332	565
MET0772	dry	Hp	SRP002480	America	Healthy	12.0527	18.7987	186126124	193116	242014515	1428
MET0600	moist	Id	SRP002480	America	Healthy	13.2034	8.5766	84916844	3635	2277353	598
MET0380	sebaceous	Ba	SRP002480	America	Healthy	3.96344	0.946475	9371038	2915	2143572	711
MET1304	unknown	unknown	SRP002480	America	Healthy	1.66424	0.178442	1416208	2133	1772111	832
MET1281	unknown	unknown	SRP002480	America	Healthy	5.89688	0.0325455	258298	16	11022	639
MET0838	unknown	unknown	SRP002480	America	Healthy	3.58246	0.444419	4400186	7178	7531092	991
MET1577	unknown	unknown	SRP002480	America	Healthy	3.67726	0.340984	2706220	1451	923825	609
MET1290	unknown	unknown	SRP002480	America	Healthy	1.3839	1.05732	8391412	14205	9701265	657
MET0543	moist	Id	SRP002480	America	Healthy	3.30421	0.358734	3551818	1693	1116300	639
MET0290	sebaceous	Ck	SRP002480	America	Healthy	7.19858	1.75983	17424014	18914	27755415	1906
MET0205	sebaceous	Ea	SRP002480	America	Healthy	6.15184	1.39374	13799436	9993	18845846	2883
MET0691	dry	Vf	SRP002480	America	Healthy	4.94769	2.83744	28093430	6443	4340378	647
MET0930	unknown	unknown	SRP002480	America	Healthy	2.53707	0.216993	1722168	3389	4539006	1659
MET0094	dry	Hp	SRP002480	America	Healthy	30.776	0.838144	8298452	17319	18900762	1164
MET0586	moist	Ph	SRP002480	America	Healthy	9.35029	2.4171	23931700	238	135621	557
MET0237	sebaceous	Ck	SRP002480	America	Healthy	7.49179	0.714817	7077398	10127	18761091	4348
MET0170	moist	Na	SRP002480	America	Healthy	5.81535	0.81427	8062082	3420	7309400	3196
MET0529	moist	Ph	SRP002480	America	Healthy	4.70925	3.90339	38647452	37539	30485291	792
MET1440	unknown	unknown	SRP002480	America	Healthy	15.0227	0.00485654	38544	7	6787	1254
MET0895	unknown	unknown	SRP002480	America	Healthy	5.15875	0.0274453	217820	635	507198	794
MET0839	unknown	unknown	SRP002480	America	Healthy	6.8177	0.521659	5164942	6234	7220232	1294
MET1345	unknown	unknown	SRP002480	America	Healthy	4.20524	0.0642824	510178	1395	2410069	3123
MET0510	moist	Ph	SRP002480	America	Healthy	3.05646	2.987	29574272	7844	5133764	615
MET1330	unknown	unknown	SRP002480	America	Healthy	2.72793	0.350122	2778746	1271	2905238	3841
MET1496	unknown	unknown	SRP002480	America	Healthy	6.9859	0.0139311	110564	2	1162	641
MET0615	dry	Vf	SRP002480	America	Healthy	7.56121	3.6928	36562352	2600	1651514	608
MET0411	dry	Hp	SRP002480	America	Healthy	4.74971	3.35847	33252180	13368	9606138	678
MET0415	moist	Ph	SRP002480	America	Healthy	5.94688	5.28356	52312500	30071	26686283	845
MET0460	moist	Pc	SRP002480	America	Healthy	6.10751	0.382446	3786594	910	581736	620
MET0882	unknown	unknown	SRP002480	America	Healthy	1.34893	0.671034	5325666	2761	1681187	586
MET0084	moist	Tw	SRP002480	America	Healthy	29.9175	0.744509	7371380	5114	10013869	3610
MET0196	moist	Tw	SRP002480	America	Healthy	13.0149	7.55529	74804892	11164	13860041	1372
MET1036	unknown	unknown	SRP002480	America	Healthy	1.92987	2.76297	21928304	59940	41683034	675
MET0214	moist	Ph	SRP002480	America	Healthy	6.76164	3.58385	35483660	10338	21857392	4807
MET0697	sebaceous	Oc	SRP002480	America	Healthy	4.91873	3.72426	36873846	14417	18758143	1769
MET0050	sebaceous	Al	SRP002480	America	Healthy	27.4283	0.164541	1629120	1259	2607159	2815
MET0074	sebaceous	Al	SRP002480	America	Healthy	35.9043	0.585927	5801260	537	2754466	20777
MET0442	moist	Ic	SRP002480	America	Healthy	7.10266	3.71842	34273546	1611	950951	571
MET0825	unknown	unknown	SRP002480	America	Healthy	3.37653	0.650766	6443230	1051	695159	623
MET1534	unknown	unknown	SRP002480	America	Healthy	6.01163	0.0178358	141554	845	965087	1276
MET0826	unknown	unknown	SRP002480	America	Healthy	3.90928	0.155773	1542306	7671	7277281	985
MET0743	sebaceous	Ra	SRP002480	America	Healthy	3.94452	1.59201	15762484	9306	16308731	2311
MET0251	moist	Pc	SRP002480	America	Healthy	11.4904	12.1395	120192838	140726	229066440	2300
MET0503	sebaceous	Al	SRP002480	America	Healthy	6.97233	2.93372	29046764	12303	22112753	3892
MET0441	moist	Pc	SRP002480	America	Healthy	7.29848	0.983594	9738556	962	598285	587
MET0182	moist	Tw	SRP002480	America	Healthy	9.45127	5.90824	58497418	9779	20720670	8567
MET0700	moist	Ph	SRP002480	America	Healthy	5.15059	5.31569	52630576	41246	95408902	5551
MET0657	moist	Id	SRP002480	America	Healthy	12.8959	9.94897	98504702	14607	9713938	621
MET1456	unknown	unknown	SRP002480	America	Healthy	2.74071	0.793234	6295506	891	524767	571
MET0614	moist	Ac	SRP002480	America	Healthy	10.8408	8.34154	82589456	3853	2414541	599
MET0525	dry	Hp	SRP002480	America	Healthy	3.72444	1.64611	16298164	19192	17566087	884
MET0655	sebaceous	Al	SRP002480	America	Healthy	12.4575	2.66256	26362020	11310	22271795	6616
MET0090	moist	Na	SRP002480	America	Healthy	52.6704	0.010159	100584	57	49153	767
MET0796	dry	Vf	SRP002480	America	Healthy	2.69272	0.684595	6778166	156	89591	555
MET0708	moist	Ic	SRP002480	America	Healthy	5.92046	3.36359	33302824	21389	26689637	1431
MET0224	dry	Hp	SRP002480	America	Healthy	5.3809	5.44049	53866220	56834	94980014	2583
MET1337	unknown	unknown	SRP002480	America	Healthy	4.82027	2.68801	21333452	1001	588185	572
MET0203	sebaceous	Ck	SRP002480	America	Healthy	6.89794	1.29858	12857258	12893	24555763	2736
MET1505	unknown	unknown	SRP002480	America	Healthy	1.78244	0.166645	1322580	478	293432	587
MET1549	unknown	unknown	SRP002480	America	Healthy	3.42267	0.749836	5951076	2916	1823663	603
MET0592	sebaceous	Fh	SRP002480	America	Healthy	4.57612	2.7354	27083156	16762	22457504	1639
MET0710	dry	Vf	SRP002480	America	Healthy	2.81012	5.45055	53965876	8853	6046799	651
MET0095	moist	Tw	SRP002480	America	Healthy	29.5788	0.535893	5305870	444	5191935	46671
MET0795	dry	Hp	SRP002480	America	Healthy	9.6098	9.76239	96657350	15080	10225163	641
MET0209	dry	Vf	SRP002480	America	Healthy	5.27796	3.13848	31074096	22497	25849674	1336
MET1442	unknown	unknown	SRP002480	America	Healthy	2.80425	0.0921738	731538	115	65692	550
MET0872	unknown	unknown	SRP002480	America	Healthy	1.65724	2.1333	16930948	4276	2542456	575
MET0883	unknown	unknown	SRP002480	America	Healthy	7.82971	4.16703	33071638	9448	23150239	4049
MET0142	moist	Ph	SRP002480	America	Healthy	16.9681	6.96846	68994700	19738	27600829	1726
MET0410	moist	Id	SRP002480	America	Healthy	12.4477	1.1076	10966288	7188	5728446	755
MET0599	sebaceous	Mb	SRP002480	America	Healthy	7.56602	3.07906	30485748	10786	9388964	828
MET0389	sebaceous	Al	SRP002480	America	Healthy	4.80019	1.12027	9552352	3880	9676542	16296
MET1524	unknown	unknown	SRP002480	America	Healthy	6.14831	0.0211645	167972	772	1175461	2033
MET0358	moist	Ph	SRP002480	America	Healthy	2.28475	7.35447	63476768	3923	2290131	566
MET0785	moist	Pc	SRP002480	America	Healthy	10.5449	5.39952	53460616	150	85942	545
MET0438	sebaceous	Ck	SRP002480	America	Healthy	4.87263	1.38777	13740306	11635	21911648	2833
MET0978	unknown	unknown	SRP002480	America	Healthy	1.02893	3.4226	27163508	4995	3040944	589
MET0957	unknown	unknown	SRP002480	America	Healthy	1.83396	2.3172	18390466	541	307047	552
MET1341	unknown	unknown	SRP002480	America	Healthy	4.90599	0.0851138	675506	1316	951750	701
MET1274	unknown	unknown	SRP002480	America	Healthy	5.15801	0.0390104	309606	34	21005	557
MET0781	sebaceous	Ra	SRP002480	America	Healthy	7.69881	3.18514	31536066	8074	13988423	2289
MET0811	unknown	unknown	SRP002480	America	Healthy	9.61521	0.0200707	198720	7	5525	895
MET1536	unknown	unknown	SRP002480	America	Healthy	5.44245	0.0216287	171656	783	987000	1677
MET1588	unknown	unknown	SRP002480	America	Healthy	12.7133	0.0105454	83694	9	5778	636
MET0637	sebaceous	Mb	SRP002480	America	Healthy	11.7417	5.49736	54429284	18335	25536190	1505
MET0204	sebaceous	Al	SRP002480	America	Healthy	9.80094	0.667967	6613532	12407	19993764	2200
MET0564	sebaceous	Oc	SRP002480	America	Healthy	8.76328	4.75675	47096508	932	546150	568
MET0426	sebaceous	Ea	SRP002480	America	Healthy	6.71434	0.0468486	463848	2044	2281591	1229
MET0463	dry	Vf	SRP002480	America	Healthy	18.0549	1.50745	14925268	2629	1861024	678
MET0742	sebaceous	Ck	SRP002480	America	Healthy	3.74792	0.796937	7890466	3897	6228153	2571
MET1467	unknown	unknown	SRP002480	America	Healthy	3.48868	0.0317407	251910	1284	1636252	1511
MET1589	unknown	unknown	SRP002480	America	Healthy	13.9796	0.0073841	58604	3	2280	676
MET0427	sebaceous	Al	SRP002480	America	Healthy	7.0533	0.106633	1055776	1522	5074393	9533
MET0227	moist	Tw	SRP002480	America	Healthy	9.67975	1.39001	13762440	2851	18790924	46217
MET0422	moist	Pc	SRP002480	America	Healthy	4.34179	2.88888	28602810	17358	11833986	653
MET0690	moist	Ac	SRP002480	America	Healthy	3.11063	3.38959	33560322	13028	11168383	818
MET0554	sebaceous	Fh	SRP002480	America	Healthy	11.5965	4.38684	43434016	365	208300	554
MET0105	moist	Ic	SRP002480	America	Healthy	5.5163	0.93667	9273964	12735	16033567	1424
MET1576	unknown	unknown	SRP002480	America	Healthy	3.47308	0.248733	1974072	646	385023	578
MET0800	moist	Id	SRP002480	America	Healthy	7.81059	10.3602	102576482	3225	1986073	590
MET0693	sebaceous	Al	SRP002480	America	Healthy	14.1096	4.60875	45631202	11498	18219290	2123
MET0589	sebaceous	Ba	SRP002480	America	Healthy	8.54231	3.13027	30992814	6736	6543031	956
MET1606	unknown	unknown	SRP002480	America	Healthy	1.62913	2.67306	21214792	83	46112	534
MET0610	sebaceous	Ra	SRP002480	America	Healthy	9.44255	1.93384	19146930	3664	5043602	2743
MET0445	sebaceous	Ea	SRP002480	America	Healthy	4.81212	0.731991	7247436	3418	11942245	26829
MET1361	unknown	unknown	SRP002480	America	Healthy	1.14214	3.26873	25942314	392	219090	545
MET0890	unknown	unknown	SRP002480	America	Healthy	11.2584	4.18756	33234572	9629	24346254	4599
MET0370	sebaceous	Al	SRP002480	America	Healthy	8.23898	0.4989	4939604	4800	8670899	16283
MET0761	sebaceous	Ck	SRP002480	America	Healthy	7.85837	2.71328	26864190	10943	11216738	992
MET0424	moist	Ac	SRP002480	America	Healthy	7.59966	5.51142	54568502	24803	17664426	678
MET1541	unknown	unknown	SRP002480	America	Healthy	2.51416	0.25969	2061028	2980	5246978	5214
MET1348	unknown	unknown	SRP002480	America	Healthy	3.09568	0.10729	851506	3159	2441229	768
MET0798	moist	Ph	SRP002480	America	Healthy	6.92777	3.41909	33852364	7166	6319810	859
MET0723	sebaceous	Ck	SRP002480	America	Healthy	3.42913	1.41199	13980134	12380	18235818	1799
MET0054	moist	Ph	SRP002480	America	Healthy	15.4252	0.89968	8907718	12020	21349961	2416
MET0881	unknown	unknown	SRP002480	America	Healthy	9.07241	4.59406	36460796	4366	2726567	597
MET1305	unknown	unknown	SRP002480	America	Healthy	2.81089	0.0752553	597264	138	92987	617
MET0635	sebaceous	Ea	SRP002480	America	Healthy	3.83556	0.407359	4033254	9436	13788400	1761
MET0774	moist	Tw	SRP002480	America	Healthy	9.97106	3.78455	37470838	7586	15270285	3487
MET0354	dry	Hp	SRP002480	America	Healthy	6.32049	7.3601	72872288	67401	96529216	1818
MET0649	sebaceous	Fh	SRP002480	America	Healthy	3.0112	0.410592	4065266	6353	9641407	1848
MET1537	unknown	unknown	SRP002480	America	Healthy	7.14876	0.0195305	155004	665	849419	1583
MET0733	moist	Id	SRP002480	America	Healthy	4.66766	3.55385	35186616	5938	4036618	639
MET0185	sebaceous	Al	SRP002480	America	Healthy	4.84111	0.328261	3250108	2057	10848439	34372
MET0546	moist	Tw	SRP002480	America	Healthy	4.7478	1.98885	19691614	1849	2990131	2674
MET0812	unknown	unknown	SRP002480	America	Healthy	3.81539	0.0867889	859296	4960	5180716	1115
MET0762	sebaceous	Ra	SRP002480	America	Healthy	6.28955	2.93943	29103220	10332	18195425	2449
MET1359	unknown	unknown	SRP002480	America	Healthy	1.97507	0.33365	2648012	3451	2571538	725
MET1548	unknown	unknown	SRP002480	America	Healthy	2.9952	0.343924	2729554	804	496102	597
MET0082	moist	Ic	SRP002480	America	Healthy	22.4612	0.260666	2580848	8256	9277359	1195
MET0240	moist	Id	SRP002480	America	Healthy	7.98829	6.60959	65441436	57540	113090043	3474
MET0210	moist	Tw	SRP002480	America	Healthy	8.47051	4.43045	43865806	8541	22480429	6259
MET0186	sebaceous	Ea	SRP002480	America	Healthy	8.05986	0.31915	3159898	2922	8868556	11420
MET0297	sebaceous	Oc	SRP002480	America	Healthy	6.7037	2.54499	25197906	12774	23772753	2934
MET0807	unknown	unknown	SRP002480	America	Healthy	4.09388	0.0591335	585480	3194	2639397	820
MET0208	moist	Ac	SRP002480	America	Healthy	8.83683	23.915	236782144	1273169	1151193334	928
MET0225	moist	Ac	SRP002480	America	Healthy	8.59008	3.68654	36500416	47628	74917516	2159
MET0647	sebaceous	Ck	SRP002480	America	Healthy	3.11751	0.960099	9505930	10406	16819645	4248
MET0222	sebaceous	Ea	SRP002480	America	Healthy	6.59636	0.648964	6425388	10793	11296990	1056
MET0813	unknown	unknown	SRP002480	America	Healthy	8.27875	0.0192355	190450	878	729635	808
MET0371	sebaceous	Mb	SRP002480	America	Healthy	3.72947	1.04859	10382116	17010	20461366	1347
MET0677	dry	Hp	SRP002480	America	Healthy	3.46368	21.6891	214743606	150952	133909527	835
MET0081	sebaceous	Mb	SRP002480	America	Healthy	33.6421	0.0330819	327544	1289	1022170	775
MET1461	unknown	unknown	SRP002480	America	Healthy	3.33697	0.0341848	271308	1267	1111266	829
MET0990	unknown	unknown	SRP002480	America	Healthy	1.08847	2.81422	22335088	313	176408	547
MET0617	sebaceous	Al	SRP002480	America	Healthy	8.30644	1.85477	18364046	10804	15902238	1890
MET0836	unknown	unknown	SRP002480	America	Healthy	3.32615	2.08369	20630570	1066	610338	554
MET0053	moist	Ic	SRP002480	America	Healthy	23.3953	0.0234011	231694	558	404402	689
MET0786	moist	Id	SRP002480	America	Healthy	5.61804	8.54058	84560216	5667	4063542	644
MET0476	sebaceous	Ck	SRP002480	America	Healthy	5.4377	0.799466	7915504	9728	16851008	2812
MET1032	unknown	unknown	SRP002480	America	Healthy	5.35982	0.0383738	304554	1829	1584401	887
MET0636	sebaceous	Al	SRP002480	America	Healthy	17.1155	2.42133	23973524	10593	21694874	8061
MET0730	sebaceous	Ea	SRP002480	America	Healthy	6.57476	0.874506	8658474	4361	5948694	1628
MET0707	moist	Pc	SRP002480	America	Healthy	3.4787	5.84059	57827670	2662	1546667	564
MET0394	moist	Tw	SRP002480	America	Healthy	8.57378	7.90646	67783356	11035	17489793	2101
MET1540	unknown	unknown	SRP002480	America	Healthy	2.14038	0.204624	1624000	1624	3592138	7602
MET1455	unknown	unknown	SRP002480	America	Healthy	1.37845	0.161291	1280088	2135	3428229	3315
MET0201	unknown	unknown	SRP002480	America	Healthy	4.91679	0.379199	3754448	14473	12163149	818
MET1329	unknown	unknown	SRP002480	America	Healthy	6.02295	1.65876	13164754	5743	5115809	884
MET1529	unknown	unknown	SRP002480	America	Healthy	7.68078	0.0138179	109666	517	396534	731
MET0200	unknown	unknown	SRP002480	America	Healthy	57.8435	3.51479	34799924	12291	21370253	2812
MET1530	unknown	unknown	SRP002480	America	Healthy	6.84375	0.0245156	194568	732	726242	1074
MET0369	sebaceous	Ea	SRP002480	America	Healthy	3.69845	0.757678	7501758	2438	11425295	15865
MET0456	sebaceous	Ba	SRP002480	America	Healthy	9.49154	1.69479	16780054	2707	4131873	7006
MET1447	unknown	unknown	SRP002480	America	Healthy	7.26223	0.0115784	91892	265	243707	916
MET0243	dry	Vf	SRP002480	America	Healthy	6.06943	2.88899	28603888	22643	46994986	4270
MET0303	dry	Vf	SRP002480	America	Healthy	5.45134	2.53769	25125634	16904	18717563	1194
MET0747	moist	Ac	SRP002480	America	Healthy	4.28506	9.47724	93834074	89	49162	536
MET1352	unknown	unknown	SRP002480	America	Healthy	4.65501	0.046495	369008	1417	1360580	1018
MET0158	moist	Tw	SRP002480	America	Healthy	16.4608	2.20702	21851710	4719	7671213	2442
MET1046	unknown	unknown	SRP002480	America	Healthy	3.33022	0.332265	2637022	6749	8723127	1631
MET0408	sebaceous	Al	SRP002480	America	Healthy	4.66224	0.0705273	698290	2207	4114428	3237
MET0100	sebaceous	Ea	SRP002480	America	Healthy	37.7336	0.256529	2539896	5488	8829542	2556
MET0437	sebaceous	Ba	SRP002480	America	Healthy	6.99286	1.16853	11569614	967	2771003	5121
MET0477	sebaceous	Ra	SRP002480	America	Healthy	5.89336	1.13436	11231262	10508	18250660	2899
MET0103	moist	Id	SRP002480	America	Healthy	13.6599	1.81089	17929574	44738	49118233	1186
MET0166	sebaceous	Ck	SRP002480	America	Healthy	10.3852	0.0890971	882150	936	2842981	6918
MET0381	sebaceous	Ck	SRP002480	America	Healthy	4.60051	0.267707	2650566	2577	5663371	12696
MET0787	moist	Tw	SRP002480	America	Healthy	2.72351	3.15022	31190278	236	136425	559
MET0809	unknown	unknown	SRP002480	America	Healthy	7.23134	0.0416023	411904	898	643370	685
MET1446	unknown	unknown	SRP002480	America	Healthy	6.60228	0.0127444	101146	280	244052	876
MET0446	sebaceous	Al	SRP002480	America	Healthy	10.1222	0.324554	3213410	3913	6178405	2626
MET0421	sebaceous	Fh	SRP002480	America	Healthy	7.47671	0.15871	1571386	6187	8997743	1548
MET0157	sebaceous	Al	SRP002480	America	Healthy	10.9606	0.406642	4026154	11833	17109967	1663
MET0704	sebaceous	Ck	SRP002480	America	Healthy	6.19923	1.60928	15933426	12754	22011846	2591
MET0102	moist	Ac	SRP002480	America	Healthy	14.6468	0.594088	5882064	4837	6166818	1584
MET0668	sebaceous	Fh	SRP002480	America	Healthy	6.77297	1.94994	19306364	3369	3739727	1212
MET0028	moist	Pc	SRP002480	America	Healthy	13.2617	0.484653	4798542	6289	7972988	1344
MET1068	unknown	unknown	SRP002480	America	Healthy	1.38778	0.580043	4603518	9323	8480608	930
MET0363	sebaceous	Ra	SRP002480	America	Healthy	4.68948	0.203009	2009994	3773	5415870	2042
MET0489	moist	Tw	SRP002480	America	Healthy	25.5929	19.974	197762332	12458	15699017	1468
MET0648	sebaceous	Ra	SRP002480	America	Healthy	4.17951	2.67052	26440774	9220	33326933	12225
MET0350	sebaceous	Ea	SRP002480	America	Healthy	5.94106	0.267301	2646542	8202	13249646	1956
MET1043	unknown	unknown	SRP002480	America	Healthy	5.87163	0.0210717	167236	918	713192	755
MET1526	unknown	unknown	SRP002480	America	Healthy	3.62171	0.0368631	292564	1497	1311934	838
MET0601	dry	Hp	SRP002480	America	Healthy	9.59132	10.1356	100352588	44758	42071409	951
MET0500	moist	Ac	SRP002480	America	Healthy	4.78124	5.28197	52296740	46934	45280920	980
MET0314	sebaceous	Oc	SRP002480	America	Healthy	11.2957	3.85142	38132846	12137	9917057	799
MET0459	sebaceous	Fh	SRP002480	America	Healthy	2.29549	1.81315	15511410	16316	25501953	2292
MET0108	moist	Pc	SRP002480	America	Healthy	33.3969	0.254923	2523992	3731	4719532	1581
MET0542	sebaceous	Mb	SRP002480	America	Healthy	3.94912	0.146483	1450326	2360	3596052	3224
MET0629	sebaceous	Ra	SRP002480	America	Healthy	4.32762	2.43914	24149872	11172	28630388	5032
MET0302	moist	Tw	SRP002480	America	Healthy	7.18661	4.54501	45000080	21844	32340751	1927
MET0760	sebaceous	Ba	SRP002480	America	Healthy	9.57384	3.56941	35340686	10297	8848266	842
MET0407	sebaceous	Ea	SRP002480	America	Healthy	4.52417	0.0361281	357704	1187	1676656	1773
MET0073	sebaceous	Ck	SRP002480	America	Healthy	41.261	0.0527117	521898	2432	2067646	865
MET0362	sebaceous	Ck	SRP002480	America	Healthy	2.51503	0.525014	4514222	6920	10185394	2107
MET0164	moist	Na	SRP002480	America	Healthy	12.6075	0.0470755	466094	1914	2543658	1696
MET1531	unknown	unknown	SRP002480	America	Healthy	8.09214	0.0167005	132544	356	324212	932
MET0692	sebaceous	Ea	SRP002480	America	Healthy	12.0409	3.57454	35391512	8555	9783190	1275
MET0165	sebaceous	Ck	SRP002480	America	Healthy	9.79854	0.445912	4414972	6593	18222523	5215
MET0536	moist	Pc	SRP002480	America	Healthy	7.93709	2.12789	21068184	140	78765	543
MET0024	moist	Ic	SRP002480	America	Healthy	16.2214	1.38893	13751766	17295	29634329	2520
MET0333	dry	Hp	SRP002480	America	Healthy	8.14635	12.3651	122426862	84606	99841760	1324
MET0695	moist	Id	SRP002480	America	Healthy	3.61436	0.678589	6718702	2826	3499051	1579
MET1571	unknown	unknown	SRP002480	America	Healthy	4.08978	0.89853	7131188	721	411894	558
MET1335	unknown	unknown	SRP002480	America	Healthy	1.91074	0.821696	6521400	107	59239	545
MET1557	unknown	unknown	SRP002480	America	Healthy	2.97376	0.311602	2473032	447	257977	561
MET0383	sebaceous	Fh	SRP002480	America	Healthy	2.4609	0.499566	4946196	3870	13461376	5964
MET0390	sebaceous	Mb	SRP002480	America	Healthy	3.59072	1.01052	10005160	11110	14246456	1578
MET0843	unknown	unknown	SRP002480	America	Healthy	3.38574	1.46925	14547072	246	139837	553
MET0453	moist	Ph	SRP002480	America	Healthy	4.19037	3.07465	30442054	39915	50740151	1512
MET1486	unknown	unknown	SRP002480	America	Healthy	2.36228	0.203147	1612278	50	28962	569
MET1473	unknown	unknown	SRP002480	America	Healthy	4.28526	0.0330175	262044	826	811082	1021
MET0628	sebaceous	Ck	SRP002480	America	Healthy	3.86107	0.571943	5662806	10354	18479093	4005
MET0757	moist	Ph	SRP002480	America	Healthy	7.14394	5.93216	58734302	34679	39212862	1193
MET0620	dry	Hp	SRP002480	America	Healthy	8.1214	6.94998	68811670	32811	26869026	802
MET0025	moist	Tw	SRP002480	America	Healthy	14.2499	1.54006	15248082	3145	9628499	11558
MET0488	sebaceous	Oc	SRP002480	America	Healthy	3.72383	2.34689	23236534	24838	35925086	1762
MET0202	sebaceous	Gb	SRP002480	America	Healthy	6.80051	2.05673	20363684	11877	24531401	4209
MET1310	unknown	unknown	SRP002480	America	Healthy	5.65702	0.0849018	673824	1224	2237764	2449
MET0352	sebaceous	Mb	SRP002480	America	Healthy	10.9863	3.23718	32051298	2965	3020572	1070
MET0734	dry	Hp	SRP002480	America	Healthy	3.10874	1.19094	11791482	10487	15353942	2220
MET1527	unknown	unknown	SRP002480	America	Healthy	4.53362	0.0362167	287434	1166	1002572	801
MET1450	unknown	unknown	SRP002480	America	Healthy	2.52466	0.0548065	434972	1623	1247301	761
MET0725	sebaceous	Fh	SRP002480	America	Healthy	5.32859	2.3751	23515846	8973	19026566	4871
MET0055	moist	Tw	SRP002480	America	Healthy	21.3082	1.55048	15351336	2505	7557250	11970
MET1035	unknown	unknown	SRP002480	America	Healthy	3.08212	0.159253	1263910	1899	2959314	2488
MET0199	sebaceous	Mb	SRP002480	America	Healthy	4.56992	2.19575	21740122	27066	54419924	4167
MET0076	sebaceous	Ra	SRP002480	America	Healthy	11.7643	0.316053	3129240	3681	7010310	2861
MET0508	moist	Tw	SRP002480	America	Healthy	10.4627	4.41124	43675684	6880	6896358	985
MET1040	unknown	unknown	SRP002480	America	Healthy	3.02289	0.0957597	759998	2239	2379641	1185
MET0681	moist	Ph	SRP002480	America	Healthy	4.8914	3.15469	31234580	26035	33727496	1482
MET1070	unknown	unknown	SRP002480	America	Healthy	4.48787	0.0483112	383422	804	1180931	2165
MET0310	dry	Hp	SRP002480	America	Healthy	4.85995	9.31565	92234166	147245	228929780	2198
MET0364	sebaceous	Fh	SRP002480	America	Healthy	2.91839	0.546668	5412554	3680	13312171	8399
MET1572	unknown	unknown	SRP002480	America	Healthy	2.40456	0.166493	1321374	5513	5688071	1100
MET0239	sebaceous	Ea	SRP002480	America	Healthy	8.11144	1.02805	10178720	12136	25065794	7788
MET0299	moist	Ph	SRP002480	America	Healthy	5.98593	2.25733	22349840	14830	22337737	2052
MET0722	sebaceous	Ba	SRP002480	America	Healthy	12.7713	4.89172	48432826	4746	4462522	971
MET0731	sebaceous	Al	SRP002480	America	Healthy	28.6871	1.58586	15701546	12251	19792568	2049
MET0353	moist	Id	SRP002480	America	Healthy	6.07794	5.86755	58094556	113615	198677458	2922
MET0106	moist	Ph	SRP002480	America	Healthy	38.6044	0.305783	3027554	6165	5726075	916
MET0736	moist	Tw	SRP002480	America	Healthy	6.81353	5.63862	55827942	13212	30628681	4884
MET0327	moist	Ac	SRP002480	America	Healthy	8.80493	3.94138	39023554	132	80014	579
MET0487	dry	Hp	SRP002480	America	Healthy	7.87519	11.8602	117427650	98826	162377070	2397
MET0295	moist	Id	SRP002480	America	Healthy	4.2229	1.76374	17462814	37650	42719043	1286
MET1042	unknown	unknown	SRP002480	America	Healthy	4.34561	0.647857	5141724	5973	8792171	1949
MET1282	unknown	unknown	SRP002480	America	Healthy	3.96843	0.0788364	625686	1708	1761586	1126
MET0765	moist	Ic	SRP002480	America	Healthy	12.5255	14.7583	146121874	44907	54753516	1387
MET0291	sebaceous	Ea	SRP002480	America	Healthy	6.00314	0.584173	5783888	2178	11161374	90437
MET0611	sebaceous	Fh	SRP002480	America	Healthy	6.85731	4.35717	43140300	19934	16038338	788
MET0431	sebaceous	Oc	SRP002480	America	Healthy	2.97508	0.581434	5756774	11731	21544544	3324
MET1451	unknown	unknown	SRP002480	America	Healthy	2.51002	0.0551736	437886	1133	798147	684
MET0412	sebaceous	Oc	SRP002480	America	Healthy	2.92674	0.368648	3649980	12979	19632979	1943
MET0400	sebaceous	Ck	SRP002480	America	Healthy	4.95867	0.0536304	530994	1974	1705119	883
MET0393	sebaceous	Oc	SRP002480	America	Healthy	21.1113	7.86242	77845782	14142	24312327	2978
MET0819	unknown	unknown	SRP002480	America	Healthy	7.73916	0.024175	239356	27	23608	963
MET0724	sebaceous	Ra	SRP002480	America	Healthy	7.88837	1.87731	18587244	9901	18342031	4056
MET0715	dry	Hp	SRP002480	America	Healthy	6.98095	16.9676	167996152	110387	129207211	1307
MET0316	moist	Ph	SRP002480	America	Healthy	6.40983	3.62959	35936556	57702	60718016	1044
MET1565	unknown	unknown	SRP002480	America	Healthy	4.56224	0.02397	190238	670	467195	656
MET0183	moist	Na	SRP002480	America	Healthy	32.2537	0.00772367	76472	18	18370	1042
MET0068	moist	Pc	SRP002480	America	Healthy	28.986	0.1232	1219800	1854	1410769	741
MET0213	moist	Ic	SRP002480	America	Healthy	6.03784	2.91057	28817514	18721	34657622	3294
MET0293	dry	Hp	SRP002480	America	Healthy	4.81114	9.30731	92151626	60481	119829919	5246
MET1458	unknown	unknown	SRP002480	America	Healthy	1.78824	0.188363	1494946	5037	4120667	817
MET1528	unknown	unknown	SRP002480	America	Healthy	10.7164	0.00832885	66102	97	71767	706
MET0523	sebaceous	Mb	SRP002480	America	Healthy	3.60643	0.431339	4270688	7830	7458430	951
MET0418	sebaceous	Ba	SRP002480	America	Healthy	3.38844	1.15081	11394172	25150	34738928	1710
MET0139	dry	Hp	SRP002480	America	Healthy	10.0338	2.15098	21296874	41183	39059159	943
MET0241	dry	Hp	SRP002480	America	Healthy	5.94632	4.28016	42377776	58538	103460851	2909
MET0616	sebaceous	Ea	SRP002480	America	Healthy	4.57113	0.461234	4566678	8351	9128408	1132
MET0211	sebaceous	Ra	SRP002480	America	Healthy	8.75961	1.50212	14872484	7187	24198006	7669
MET0402	sebaceous	Fh	SRP002480	America	Healthy	6.97356	0.205104	2030730	2968	11099205	10891
MET0190	dry	Hp	SRP002480	America	Healthy	3.72508	1.70705	16901468	30529	41848605	1620
MET0814	unknown	unknown	SRP002480	America	Healthy	6.92815	0.0401103	397132	1152	971030	818
MET1054	unknown	unknown	SRP002480	America	Healthy	2.99665	0.6429	5102378	25005	30123488	1360
MET1063	unknown	unknown	SRP002480	America	Healthy	2.91488	0.090186	715762	2490	2124423	822
MET1463	unknown	unknown	SRP002480	America	Healthy	2.06175	0.352428	2797044	7779	7880228	1048
MET0706	sebaceous	Fh	SRP002480	America	Healthy	4.75657	1.62957	16134402	8333	19040965	5664
MET0784	sebaceous	Mb	SRP002480	America	Healthy	13.5664	6.02237	59627440	9737	7462079	753
MET1061	unknown	unknown	SRP002480	America	Healthy	1.40234	0.454678	3608556	15331	14076963	945
MET1289	unknown	unknown	SRP002480	America	Healthy	3.24595	0.421156	3342504	15766	16265018	1059
MET0188	dry	Vf	SRP002480	America	Healthy	4.42529	3.07612	30456594	44127	59382187	1582
MET0088	moist	Pc	SRP002480	America	Healthy	30.1732	0.0626287	620086	111	71741	610
MET0535	sebaceous	Fh	SRP002480	America	Healthy	4.74275	0.0867537	858948	1596	1229836	764
MET0465	sebaceous	Al	SRP002480	America	Healthy	9.91443	0.176572	1748242	818	3199997	43032
MET0332	moist	Id	SRP002480	America	Healthy	3.81525	4.98799	49386014	76218	97514471	1500
MET1469	unknown	unknown	SRP002480	America	Healthy	4.28523	0.0235222	186684	130	88847	640
MET0464	sebaceous	Ea	SRP002480	America	Healthy	5.53847	0.363757	3601550	5344	6458655	1197
MET0544	dry	Hp	SRP002480	America	Healthy	2.6146	0.397342	3934084	7912	6799787	835
MET0419	sebaceous	Ck	SRP002480	America	Healthy	9.02038	0.0235235	232906	171	108566	601
MET0823	unknown	unknown	SRP002480	America	Healthy	4.82483	0.0514581	509486	146	106537	659
MET1448	unknown	unknown	SRP002480	America	Healthy	9.6826	0.00822478	65276	33	23385	698
MET1583	unknown	unknown	SRP002480	America	Healthy	4.04514	0.0472717	375172	736	511618	670
MET0184	sebaceous	Ck	SRP002480	America	Healthy	4.72978	0.464886	4602832	8419	18926330	8498
MET0835	unknown	unknown	SRP002480	America	Healthy	3.716	0.127787	1265216	1446	2331294	2107
MET0988	unknown	unknown	SRP002480	America	Healthy	0.878461	3.32508	26389496	3884	2385251	590
MET0340	unknown	unknown	SRP002480	America	Healthy	4.07281	0.857057	8485708	21388	28293102	1545
MET0159	moist	Na	SRP002480	America	Healthy	20.913	0.0190021	188140	91	99551	1075
MET0195	sebaceous	Ba	SRP002480	America	Healthy	4.11386	0.989196	9794016	19240	38969246	3735
MET0659	sebaceous	Oc	SRP002480	America	Healthy	3.44041	1.74293	17256722	6973	38757387	41936
MET0719	moist	Ph	SRP002480	America	Healthy	8.10735	3.34587	33127474	9217	11461262	1523
MET0197	sebaceous	Oc	SRP002480	America	Healthy	3.95425	1.96162	19421986	11495	31989837	27823
MET0141	sebaceous	Mb	SRP002480	America	Healthy	13.6061	0.659095	6525690	11950	13080762	1203
MET0051	sebaceous	Ra	SRP002480	America	Healthy	25.7811	0.0314742	311626	541	366430	648
MET0829	unknown	unknown	SRP002480	America	Healthy	3.5946	0.178047	1762844	1732	1538411	897
MET1477	unknown	unknown	SRP002480	America	Healthy	2.44343	0.238676	1894256	3797	5592313	1996
MET0818	unknown	unknown	SRP002480	America	Healthy	6.22711	0.0338804	335450	22	17692	722
MET0249	sebaceous	Oc	SRP002480	America	Healthy	8.01543	2.2729	22503914	11396	37109030	28411
MET0144	sebaceous	Oc	SRP002480	America	Healthy	13.284	0.752093	7446466	4655	3987952	850
MET0087	sebaceous	Ba	SRP002480	America	Healthy	29.3347	0.0555625	550124	829	619592	714
MET0845	unknown	unknown	SRP002480	America	Healthy	5.28897	0.423596	4194024	8880	10438817	1326
MET0198	sebaceous	Gb	SRP002480	America	Healthy	4.75244	0.900363	8914486	12170	21377155	4793
MET0187	sebaceous	Ra	SRP002480	America	Healthy	5.82763	0.233371	2310600	1955	9949990	77675
MET0832	unknown	unknown	SRP002480	America	Healthy	2.46426	0.896235	8873614	10805	12388971	1211
1111525849664457	sebaceous	Ck	CNP0002131	China	Healthy	76.7147	13.35	88999876	101602	120291338	1271
1111525849670115	sebaceous	Ck	CNP0002131	China	Healthy	65.8812	31.3736	209157434	144996	124621543	800
1111525849649875	sebaceous	Ck	CNP0002131	China	Healthy	86.3094	11.5372	76914653	133350	171828130	1542
1111525849739575	sebaceous	Ck	CNP0002131	China	Healthy	71.5016	6.20104	41340262	47250	30540051	583
1111525849669935	sebaceous	Ck	CNP0002131	China	Healthy	71.9495	24.6132	164088106	902722	616036742	630
1111525849771614	sebaceous	Ck	CNP0002131	China	Healthy	77.0986	16.3435	108956712	257886	189354027	631
1111525849860804	sebaceous	Ck	CNP0002131	China	Healthy	48.2244	14.6731	97820544	90808	93600337	996
1111525849736655	sebaceous	Ck	CNP0002131	China	Healthy	61.9036	24.1872	161247852	267739	229160594	718
1111525849480070	sebaceous	Ck	CNP0002131	China	Healthy	78.115	15.7473	104981798	108998	86728528	676
1111525849861015	sebaceous	Ck	CNP0002131	China	Healthy	67.6123	25.7122	171414374	940894	662390815	633
1111525849480093	sebaceous	Ck	CNP0002131	China	Healthy	59.5914	30.6915	204609928	507466	448696480	745
1111525849755361	sebaceous	Ck	CNP0002131	China	Healthy	66.1672	35.8246	238829083	922540	651496704	642
1111525849858229	sebaceous	Ck	CNP0002131	China	Healthy	55.0531	26.4382	176254338	188217	208870357	1197
1111525849860314	sebaceous	Ck	CNP0002131	China	Healthy	47.6187	38.2389	254925968	158084	190765712	1371
1111525849480358	sebaceous	Ck	CNP0002131	China	Healthy	67.2768	30.8516	212450728	678744	493063124	626
1111525849481455	sebaceous	Ck	CNP0002131	China	Healthy	79.3657	6.15029	41001918	58480	39993830	609
1111525849649755	sebaceous	Ck	CNP0002131	China	Healthy	59.6474	28.181	187873110	362624	378279295	1119
1111525849662680	sebaceous	Ck	CNP0002131	China	Healthy	69.1199	18.8753	125835248	466013	306463289	591
1111525849645106	sebaceous	Ck	CNP0002131	China	Healthy	56.9546	24.4803	163202130	318043	242595558	653
1111525849853851	sebaceous	Ck	CNP0002131	China	Healthy	78.2342	15.0967	115197360	435865	291684404	610
1111525849742771	sebaceous	Ck	CNP0002131	China	Healthy	70.3119	6.41083	42738892	68359	51662379	645
1111525849639130	sebaceous	Ck	CNP0002131	China	Healthy	66.351	18.3923	122615346	284645	207734767	631
1111525849771950	sebaceous	Ck	CNP0002131	China	Healthy	46.9681	28.5086	190057180	269974	229719884	726
1111525849669352	sebaceous	Ck	CNP0002131	China	Healthy	63.2668	52.7577	351717912	536081	408680838	651
DSKIN0044-1	sebaceous	Ck	CNP0002131	China	Healthy	98.086	1.97729	13181934	8799	14935679	6455
1111525849670834	sebaceous	Ck	CNP0002131	China	Healthy	72.1696	18.7825	125216382	363811	233816587	589
1111525849737518	sebaceous	Ck	CNP0002131	China	Healthy	84.6576	13.4666	89777452	96796	117651470	1373
1111525849475512	sebaceous	Ck	CNP0002131	China	Healthy	78.7778	14.0486	93657288	379181	255438093	618
1111525849479196	sebaceous	Ck	CNP0002131	China	Healthy	83.3891	20.8324	138882626	509694	410522943	673
1111525849670572	sebaceous	Ck	CNP0002131	China	Healthy	63.9295	26.348	175653000	198044	183617201	836
1111525849737189	sebaceous	Ck	CNP0002131	China	Healthy	68.1376	23.4122	156081214	174730	161745340	835
1111525849852309	sebaceous	Ck	CNP0002131	China	Healthy	65.0237	26.6766	177843738	571579	472818126	696
1111525849853730	sebaceous	Ck	CNP0002131	China	Healthy	35.2586	35.9208	239472268	241483	189089485	733
1111525849478864	sebaceous	Ck	CNP0002131	China	Healthy	75.0455	21.2024	141349242	996389	789067220	745
1111525849662927	sebaceous	Ck	CNP0002131	China	Healthy	89.7993	5.67082	54198700	60319	65501897	1133
1111525849860741	sebaceous	Ck	CNP0002131	China	Healthy	80.3196	6.56815	43787672	55496	45989566	697
1111525849736710	sebaceous	Ck	CNP0002131	China	Healthy	68.5725	12.294	81960080	116829	90524920	631
1111525849753914	sebaceous	Ck	CNP0002131	China	Healthy	63.8374	26.1338	174225456	454400	396356359	740
1111525849638977	sebaceous	Ck	CNP0002131	China	Healthy	65.2213	25.1666	167777108	316884	300040020	908
1111525849857134	sebaceous	Ck	CNP0002131	China	Healthy	57.2879	37.8247	252164494	124768	140516164	1217
1111525849736908	sebaceous	Ck	CNP0002131	China	Healthy	65.5062	15.8216	105477352	247035	251782772	923
1111525849736160	sebaceous	Ck	CNP0002131	China	Healthy	70.2436	10.4523	105110882	178185	158851222	852
1111525849479399	sebaceous	Ck	CNP0002131	China	Healthy	79.4675	6.83936	45595704	76791	73087015	821
1111525849758568	sebaceous	Ck	CNP0002131	China	Healthy	62.2672	57.2275	381516362	442724	348565173	697
1111525849663443	sebaceous	Ck	CNP0002131	China	Healthy	71.3084	6.30277	42018460	57866	40299712	610
1111525849483863	sebaceous	Ck	CNP0002131	China	Healthy	57.858	41.446	276306716	634380	529730588	712
1111525849667825	sebaceous	Ck	CNP0002131	China	Healthy	69.3373	19.4302	129534974	139285	129726640	865
1111525849638589	sebaceous	Ck	CNP0002131	China	Healthy	64.404	9.5791	63860682	72502	56689603	625
1111525849857187	sebaceous	Ck	CNP0002131	China	Healthy	71.2759	6.12775	40851658	50553	35294840	618
1111525849748616	sebaceous	Ck	CNP0002131	China	Healthy	58.8648	35.2878	235252230	683709	563824112	703
1111525849660463	sebaceous	Ck	CNP0002131	China	Healthy	71.5193	13.6572	91048056	268038	201364417	641
1111525849743011	sebaceous	Ck	CNP0002131	China	Healthy	60.6525	47.366	315773086	488089	470273749	925
1111525849668784	sebaceous	Ck	CNP0002131	China	Healthy	66.3138	22.8881	152588818	427916	332957897	653
1111525849767265	sebaceous	Ck	CNP0002131	China	Healthy	56.1313	27.3153	182102296	241349	224737298	905
1111525849478105	sebaceous	Ck	CNP0002131	China	Healthy	77.5135	12.9104	86069400	313255	260516520	692
1111525849481488	sebaceous	Ck	CNP0002131	China	Healthy	67.6573	17.1662	114441170	311023	242035870	656
DP1807004372	sebaceous	Fh	CNP0000635	China	Healthy	59.5386	6.53984	70806568	37435	42888042	1095
1111525849663614	sebaceous	Ck	CNP0002131	China	Healthy	37.2107	67.1459	447639310	674547	794036895	1382
1111525849663683	sebaceous	Ck	CNP0002131	China	Healthy	65.4412	33.1075	220716828	952765	665493294	615
1111525849475830	sebaceous	Ck	CNP0002131	China	Healthy	66.908	29.7068	198045034	1112416	821836833	686
1111525849663039	sebaceous	Ck	CNP0002131	China	Healthy	61.7966	19.5418	130278556	283096	280605622	992
1111525849479108	sebaceous	Ck	CNP0002131	China	Healthy	72.0625	18.7947	125298236	590332	385536818	616
1111525849479042	sebaceous	Ck	CNP0002131	China	Healthy	67.5208	21.0418	140278668	723947	530214407	647
1111525849858375	sebaceous	Ck	CNP0002131	China	Healthy	73.0646	8.98228	59881860	92055	78478801	721
1111525849771679	sebaceous	Ck	CNP0002131	China	Healthy	64.175	21.7778	145185140	353839	274450680	657
1111525849663740	sebaceous	Ck	CNP0002131	China	Healthy	74.9509	25.3291	168860972	1204036	847244710	662
1111525849668648	sebaceous	Ck	CNP0002131	China	Healthy	68.2061	26.0795	173863222	368439	251673819	604
1111525849863687	sebaceous	Ck	CNP0002131	China	Healthy	69.6029	29.0739	193825830	638232	460443497	649
1111525849645037	sebaceous	Ck	CNP0002131	China	Healthy	74.496	20.302	135346942	627554	425226927	621
1111525849480213	sebaceous	Ck	CNP0002131	China	Healthy	67.6509	31.9149	212765788	926870	671161269	643
1111525849858640	sebaceous	Ck	CNP0002131	China	Healthy	72.9488	16.6139	146016676	217715	281904170	1508
1111525849853748	sebaceous	Ck	CNP0002131	China	Healthy	61.9878	24.6807	164538246	173360	150409520	801
1111525849862568	sebaceous	Ck	CNP0002131	China	Healthy	27.5746	49.0242	326828120	416664	510528524	1427
1111525849650090	sebaceous	Ck	CNP0002131	China	Healthy	76.7776	13.8206	92137168	418210	303160310	649
1111525849663969	sebaceous	Ck	CNP0002131	China	Healthy	70.1816	23.23	154866746	554671	384561498	612
1111525849863823	sebaceous	Ck	CNP0002131	China	Healthy	56.5638	24.2327	161551588	373324	368829713	919
DP1807004346	sebaceous	Ck	CNP0000635	China	Healthy	77.3087	4.38822	48948942	46740	40801254	856
1111525849478566	sebaceous	Ck	CNP0002131	China	Healthy	52.2382	27.2231	181487320	200757	210879444	1076
1111525849478674	sebaceous	Ck	CNP0002131	China	Healthy	42.0158	30.1987	201324458	192526	292113498	2251
1111525849644833	sebaceous	Ck	CNP0002131	China	Healthy	34.4067	28.4704	189802808	157778	173153852	1118
1111525849766067	sebaceous	Ck	CNP0002131	China	Healthy	74.4596	29.1082	194054378	536092	373215119	619
1111525849644631	sebaceous	Ck	CNP0002131	China	Healthy	45.7409	18.5731	123820878	81271	90324118	1166
DP1807004402	sebaceous	AI	CNP0000635	China	Healthy	69.8893	4.72576	51125358	106326	88814496	739
1111525849770636	sebaceous	Ck	CNP0002131	China	Healthy	72.6159	12.1254	80835690	195343	130534450	600
DSKIN0041-1	sebaceous	Ck	CNP0002131	China	Healthy	58.7702	31.0881	207254010	568960	490664404	751
1111525849743756	sebaceous	Ck	CNP0002131	China	Healthy	63.4593	18.7385	124923170	207820	167088204	653
1111525849737037	sebaceous	Ck	CNP0002131	China	Healthy	37.8272	25.7802	171867792	322727	316687009	944
1111525849743258	sebaceous	Ck	CNP0002131	China	Healthy	34.6585	34.0368	226911824	197025	242935902	1451
1111525849664761	sebaceous	Ck	CNP0002131	China	Healthy	65.9792	16.898	112653478	295322	215939600	614
1111525849857917	sebaceous	Ck	CNP0002131	China	Healthy	75.4558	34.1684	227789534	370524	271968649	635
1111525849638837	sebaceous	Ck	CNP0002131	China	Healthy	77.3448	14.7041	98027628	353854	224563141	590
DT2007044654-1	sebaceous	Ck	CNP0002131	China	Healthy	90.8187	14.4017	96011584	69294	47927774	626
DP1808006884	sebaceous	Fh	CNP0000635	China	Healthy	29.6159	8.87031	96263916	35631	31513733	834
DSKIN0031-1	sebaceous	Ck	CNP0002131	China	Healthy	95.0185	4.10512	27367472	32840	55973588	3221
1111525849766006	sebaceous	Ck	CNP0002131	China	Healthy	71.5202	18.3283	122188882	375050	252319313	597
1111525849668387	sebaceous	Ck	CNP0002131	China	Healthy	64.4475	29.496	196639808	828202	571064151	614
1111525849736894	sebaceous	Ck	CNP0002131	China	Healthy	72.0805	23.6597	200041340	886039	737372483	714
1111525849480988	sebaceous	Ck	CNP0002131	China	Healthy	61.2913	22.0909	147272888	195594	257176112	1754
1111525849668850	sebaceous	Ck	CNP0002131	China	Healthy	49.2727	26.6567	177711354	121394	123503060	997
1111525849852226	sebaceous	Ck	CNP0002131	China	Healthy	68.3039	23.8799	159199174	544107	425256357	653
DSKIN0046-1	sebaceous	Ck	CNP0002131	China	Healthy	98.3213	1.88357	12557138	60786	73475712	1271
1111525849668516	sebaceous	Ck	CNP0002131	China	Healthy	71.684	19.5985	130656894	132708	135473253	1050
1111525849670478	sebaceous	Ck	CNP0002131	China	Healthy	73.1916	15.3133	102088334	341329	234671986	615
DT2007045306-1	sebaceous	Ck	CNP0002131	China	Healthy	80.3757	32.1641	214427020	1596975	1295419966	804
DP1808006809	sebaceous	Fh	CNP0000635	China	Healthy	34.4096	7.84214	84970234	36184	28482029	692
1111525849736738	sebaceous	Ck	CNP0002131	China	Healthy	62.4797	9.00204	60013614	93210	85024629	838
1111525849861911	sebaceous	Ck	CNP0002131	China	Healthy	75.7617	11.2166	74777658	296660	209755816	632
1111525849768216	sebaceous	Ck	CNP0002131	China	Healthy	75.9741	24.642	164280070	1013042	745945873	662
1111525849737302	sebaceous	Ck	CNP0002131	China	Healthy	59.9774	26.7808	271955014	29163	20207411	624
1111525849737158	sebaceous	Ck	CNP0002131	China	Healthy	56.4519	32.3979	215985922	241282	285753501	1315
1111525849859956	sebaceous	Ck	CNP0002131	China	Healthy	67.0602	19.5044	130029484	461776	341953303	631
1111525849644800	sebaceous	Ck	CNP0002131	China	Healthy	75.5694	7.46442	49762798	102959	70320220	607
DT2007044650-1	sebaceous	Ck	CNP0002131	China	Healthy	91.8472	9.89006	65933754	70299	57333288	680
1111525849475974	sebaceous	Ck	CNP0002131	China	Healthy	66.8215	19.0898	127265424	422955	293058153	634
1111525849737205	sebaceous	Ck	CNP0002131	China	Healthy	67.1067	18.5105	123403210	272796	235972159	742
1111525849481321	sebaceous	Ck	CNP0002131	China	Healthy	46.8389	55.7332	371554614	105817	80478869	687
1111525849479086	sebaceous	Ck	CNP0002131	China	Healthy	74.4216	11.3803	75868834	83113	80319110	975
1111525849770701	sebaceous	Ck	CNP0002131	China	Healthy	51.9464	20.1161	134107484	121082	103085361	788
1111525849767487	sebaceous	Ck	CNP0002131	China	Healthy	62.3781	20.8328	138885666	190825	154690897	658
1111525849479586	sebaceous	Ck	CNP0002131	China	Healthy	73.2566	28.8761	192507494	248454	173605091	605
1111525849638922	sebaceous	Ck	CNP0002131	China	Healthy	68.8758	23.9028	159351976	971277	678538112	659
1111525849758776	sebaceous	Ck	CNP0002131	China	Healthy	58.6145	16.33	108866440	173710	271336057	2831
1111525849669230	sebaceous	Ck	CNP0002131	China	Healthy	61.3482	18.4964	123309302	247319	204268829	721
1111525849479353	sebaceous	Ck	CNP0002131	China	Healthy	28.9766	12.241	81606372	17552	26165261	2348
1111525849853811	sebaceous	Ck	CNP0002131	China	Healthy	66.6632	29.2853	195235444	1153738	883065738	683
1111525849644871	sebaceous	Ck	CNP0002131	China	Healthy	80.5593	21.5006	143337038	113929	107507046	880
1111525849737484	sebaceous	Ck	CNP0002131	China	Healthy	68.784	19.206	128040276	389251	356176932	756
DSKIN0149-1	sebaceous	Ck	CNP0002131	China	Healthy	87.0426	7.10718	47381168	53289	51943655	774
DT2007045294-1	sebaceous	Ck	CNP0002131	China	Healthy	93.1324	7.98152	53210150	13910	12719203	796
1111525849758379	sebaceous	Ck	CNP0002131	China	Healthy	42.1831	47.6458	317638902	334300	342077088	1014
1111525849854152	sebaceous	Ck	CNP0002131	China	Healthy	38.2882	20.0755	133836676	184126	254862172	1933
DP1807004300	sebaceous	AI	CNP0000635	China	Healthy	55.1157	7.09684	77125424	66458	65030070	878
1111525849481762	sebaceous	Ck	CNP0002131	China	Healthy	69.139	16.5338	110225552	243096	223098682	816
1111525849644733	sebaceous	Ck	CNP0002131	China	Healthy	31.6964	34.0307	226871530	46601	69224849	2218
1111525849633480	sebaceous	Ck	CNP0002131	China	Healthy	69.4585	25.9862	173241552	656652	472881318	634
DP1806001359	sebaceous	AI	CNP0000635	China	Healthy	38.849	6.9721	75734168	29149	24989089	802
DS1912041100-1	sebaceous	Ck	CNP0002131	China	Healthy	93.9072	6.91332	46088798	76776	110906810	2141
1111525849744018	sebaceous	Ck	CNP0002131	China	Healthy	75.6284	23.1713	154475360	554459	384109107	616
DS1912044172-1	sebaceous	Ck	CNP0002131	China	Healthy	96.7177	3.317	22113314	27791	69620929	9510
1111525849478545	sebaceous	Ck	CNP0002131	China	Healthy	60.7956	22.6441	150960648	543687	416484463	665
DP1808006862	sebaceous	AI	CNP0000635	China	Healthy	33.2558	10.0034	107928338	44620	35584208	742
1111525849857543	sebaceous	Ck	CNP0002131	China	Healthy	70.983	21.9191	146127102	522065	346228002	605
DP1807004335	sebaceous	Fh	CNP0000635	China	Healthy	64.6838	4.48069	48622806	6709	16043546	8268
DP1806001365	sebaceous	AI	CNP0000635	China	Healthy	47.544	6.93311	74265418	48751	36628262	670
1111525849858814	sebaceous	Ck	CNP0002131	China	Healthy	66.5119	23.2977	155317732	253377	274138893	1144
1111525849736979	sebaceous	Ck	CNP0002131	China	Healthy	75.4642	12.8942	85961220	91856	101137912	1146
1111525849742525	sebaceous	Ck	CNP0002131	China	Healthy	24.8292	40.5169	270112408	106336	134989175	1593
DSKIN0147-1	sebaceous	Ck	CNP0002131	China	Healthy	94.3409	5.3874	35915986	69587	82053720	1274
1111525849852281	sebaceous	Ck	CNP0002131	China	Healthy	74.6849	24.6905	164603654	97013	86732158	865
1111525849481828	sebaceous	Ck	CNP0002131	China	Healthy	69.0441	26.9877	179917980	537972	477620295	764
DP1806001472	sebaceous	Fh	CNP0000635	China	Healthy	58.6536	6.70433	73788682	19030	19055559	966
1111525849858348	sebaceous	Ck	CNP0002131	China	Healthy	67.091	11.8999	79332722	196724	198244017	993
DP1807004367	sebaceous	AI	CNP0000635	China	Healthy	77.2145	4.67559	51003398	154179	122072936	710
1111525849640317	sebaceous	Ck	CNP0002131	China	Healthy	28.0158	52.0788	347192060	159580	193685088	1369
1111525849649836	sebaceous	Ck	CNP0002131	China	Healthy	76.1489	14.9125	143973100	508449	369907021	630
DT2007044659-1	sebaceous	Ck	CNP0002131	China	Healthy	92.6648	9.31639	62109238	48293	42552288	771
DT2007043853-1	sebaceous	Ck	CNP0002131	China	Healthy	62.5942	19.8822	132548332	3989	5533479	2196
1111525849479998	sebaceous	Ck	CNP0002131	China	Healthy	73.0003	28.429	189526654	900434	706446092	674
DSKIN0050-1	sebaceous	Ck	CNP0002131	China	Healthy	99.4187	0.515068	3433786	4987	8218617	2997
1111525849739510	sebaceous	Ck	CNP0002131	China	Healthy	68.6782	35.0316	233543726	728082	550891151	646
1111525849486576	sebaceous	Ck	CNP0002131	China	Healthy	48.288	36.4527	243017794	529807	643765764	1416
1111525849859186	sebaceous	Ck	CNP0002131	China	Healthy	62.6641	19.1535	127689926	214875	175719060	668
DP1806001264	sebaceous	Ck	CNP0000635	China	Healthy	59.7059	4.53025	49888402	25408	21427472	833
1111525849862289	sebaceous	Ck	CNP0002131	China	Healthy	68.336	25.2277	168184642	670343	490960654	650
1111525849663500	sebaceous	Ck	CNP0002131	China	Healthy	55.7258	31.1143	207428748	848697	587308573	628
1111525849857862	sebaceous	Ck	CNP0002131	China	Healthy	62.5744	22.0287	146858294	343677	281595123	681
1111525849486058	sebaceous	Ck	CNP0002131	China	Healthy	68.6433	17.9345	119563199	559405	415809487	647
DP1807004337	sebaceous	Ck	CNP0000635	China	Healthy	68.8786	5.12605	55946328	37451	37458192	804
1111525849475051	sebaceous	Ck	CNP0002131	China	Healthy	70.0007	14.6788	97858980	334272	239153649	641
1111525849662619	sebaceous	Ck	CNP0002131	China	Healthy	66.5674	22.4799	149865822	374257	243954592	591
1111525849638540	sebaceous	Ck	CNP0002131	China	Healthy	75.7376	12.075	80607843	303687	230523929	678
DP1807004286	sebaceous	Ck	CNP0000635	China	Healthy	53.8582	9.03698	97899116	72748	83038980	1251
DSKIN0150-1	sebaceous	Ck	CNP0002131	China	Healthy	99.8282	0.305103	2034020	6478	10290675	2251
1111525849671241	sebaceous	Ck	CNP0002131	China	Healthy	69.9334	26.777	178513256	969695	647844490	616
1111525849669823	sebaceous	Ck	CNP0002131	China	Healthy	67.1041	19.5252	130167930	218125	200590220	847
DP1807004283	sebaceous	Ck	CNP0000635	China	Healthy	43.0361	11.5796	126154140	99829	98948608	1000
1111525849863945	sebaceous	Ck	CNP0002131	China	Healthy	73.5523	27.5537	183691174	826350	642712412	683
1111525849736575	sebaceous	Ck	CNP0002131	China	Healthy	57.8244	35.5785	237189794	501880	422232823	720
1111525849668977	sebaceous	Ck	CNP0002131	China	Healthy	61.0414	25.4225	169483300	311509	256835886	703
DT2007043835-1	sebaceous	Ck	CNP0002131	China	Healthy	81.6348	15.7782	105188254	287267	191510980	635
1111525849483430	sebaceous	Ck	CNP0002131	China	Healthy	62.4537	20.1847	134564894	355204	281152136	664
DT2007045305-1	sebaceous	Ck	CNP0002131	China	Healthy	86.9739	13.7314	91542534	11852	11460833	739
1111525849480310	sebaceous	Ck	CNP0002131	China	Healthy	60.4401	26.9135	179423412	470776	477475294	1016
1111525849742984	sebaceous	Ck	CNP0002131	China	Healthy	69.618	24.4785	163190216	731475	521163630	628
DSKIN0152-1	sebaceous	Ck	CNP0002131	China	Healthy	95.3815	4.1907	27938000	57698	74061502	1447
1111525849737286	sebaceous	Ck	CNP0002131	China	Healthy	72.3746	10.0697	67131276	133694	112042343	678
DP1807004383	sebaceous	Fh	CNP0000635	China	Healthy	65.5582	4.2225	45846982	13520	19575837	4156
1111525849479830	sebaceous	Ck	CNP0002131	China	Healthy	82.9791	11.4062	103405471	181737	123927230	600
1111525849736126	sebaceous	Ck	CNP0002131	China	Healthy	74.0035	17.1164	114109126	827475	609558124	701
1111525849667962	sebaceous	Ck	CNP0002131	China	Healthy	80.0927	11.3447	101621646	244199	225065965	858
1111525849853997	sebaceous	Ck	CNP0002131	China	Healthy	83.3554	12.5963	83975114	293029	194857028	597
1111525849862021	sebaceous	Ck	CNP0002131	China	Healthy	59.3941	35.1676	234450882	173369	186095377	1086
DP1807004373	sebaceous	AI	CNP0000635	China	Healthy	73.1393	5.24681	57170042	74292	65622207	747
1111525849746667	sebaceous	Ck	CNP0002131	China	Healthy	74.0101	14.8593	99062306	335918	222431274	608
1111525849670236	sebaceous	Ck	CNP0002131	China	Healthy	68.4521	29.5919	197279344	1106827	738889364	616
1111525849638686	sebaceous	Ck	CNP0002131	China	Healthy	66.2379	31.3532	209021504	122824	132158887	1110
1111525849667897	sebaceous	Ck	CNP0002131	China	Healthy	69.0911	25.8898	172598706	289907	264716513	861
1111525849772085	sebaceous	Ck	CNP0002131	China	Healthy	54.0509	26.0828	173885648	92485	91469744	977
1111525849744104	sebaceous	Ck	CNP0002131	China	Healthy	77.1736	11.9671	79780450	385839	272792244	665
1111525849669644	sebaceous	Ck	CNP0002131	China	Healthy	31.4835	41.2946	275297596	135345	138842324	1022
1111525849736936	sebaceous	Ck	CNP0002131	China	Healthy	53.2545	29.2798	195198724	347164	388500599	1167
DP1808006635	sebaceous	Fh	CNP0000635	China	Healthy	54.3288	5.3769	58546288	18964	20692104	1137
DP1807004326	sebaceous	Fh	CNP0000635	China	Healthy	56.0315	13.9353	153035538	37749	38803442	992
1111525849739687	sebaceous	Ck	CNP0002131	China	Healthy	68.0995	25.0826	167217222	639580	450728242	647
1111525849767767	sebaceous	Ck	CNP0002131	China	Healthy	69.7871	22.5855	150569776	332234	240941555	624
1111525849739531	sebaceous	Ck	CNP0002131	China	Healthy	45.3751	32.7975	218650296	156548	164239022	1053
1111525849743286	sebaceous	Ck	CNP0002131	China	Healthy	75.8198	11.7475	78316768	177136	169410618	856
DP1807004317	sebaceous	Fh	CNP0000635	China	Healthy	65.9581	5.32658	57845676	44697	42779588	834
1111525849743460	sebaceous	Ck	CNP0002131	China	Healthy	69.5154	20.1737	134491183	722168	532615051	654
DT2007043874-1	sebaceous	Ck	CNP0002131	China	Healthy	99.778	0.249348	1662320	4517	6357021	1438
1111525849644767	sebaceous	Ck	CNP0002131	China	Healthy	71.9957	19.3367	128911146	605410	481970802	694
DT2007044663-1	sebaceous	Ck	CNP0002131	China	Healthy	94.853	6.93806	46253706	51833	42555583	691
DP1806001235	sebaceous	Fh	CNP0000635	China	Healthy	40.063	5.76361	62231000	71535	53393141	684
1111525849743147	sebaceous	Ck	CNP0002131	China	Healthy	19.7999	56.6773	377848970	74249	98333945	1752
1111525849475064	sebaceous	Ck	CNP0002131	China	Healthy	70.2687	21.0633	140422214	851653	613927866	665
DP1807004304	sebaceous	Ck	CNP0000635	China	Healthy	75.9159	5.51285	59566874	151317	113793857	699
1111525849755644	sebaceous	Ck	CNP0002131	China	Healthy	43.8288	29.7352	198234840	349721	446414402	1603
DT2007045303-1	sebaceous	Ck	CNP0002131	China	Healthy	77.0153	31.581	210539800	1578926	1201758529	743
DP1806001378	sebaceous	Ck	CNP0000635	China	Healthy	51.1761	6.28967	68959966	101003	81103040	748
1111525849853693	sebaceous	Ck	CNP0002131	China	Healthy	69.6717	14.999	99993192	208590	165829648	654
1111525849486260	sebaceous	Ck	CNP0002131	China	Healthy	26.5786	49.6325	330883216	120731	174538875	1992
1111525849668257	sebaceous	Ck	CNP0002131	China	Healthy	52.5626	26.6572	177714446	240051	280019810	1293
1111525849481954	sebaceous	Ck	CNP0002131	China	Healthy	55.5413	27.6572	184381500	236248	273111279	1258
DP1808006820	sebaceous	AI	CNP0000635	China	Healthy	47.17	6.71577	73197552	47210	37196519	678
1111525849860834	sebaceous	Ck	CNP0002131	China	Healthy	71.3875	2.86845	19122978	8322	9761321	1085
DS1912041106-1	sebaceous	Ck	CNP0002131	China	Healthy	93.961	6.09926	40661750	88283	64761649	668
DT2007045313-1	sebaceous	Ck	CNP0002131	China	Healthy	86.0172	13.6857	91237868	18116	20151527	1225
DT2007045304-1	sebaceous	Ck	CNP0002131	China	Healthy	80.6926	28.6254	190835940	1138924	803840824	685
DP1806001386	sebaceous	AI	CNP0000635	China	Healthy	72.4889	3.0152	33087092	75607	60535871	692
DP1808006778	sebaceous	AI	CNP0000635	China	Healthy	46.0075	7.25797	78787468	52273	43152021	720
1111525849742850	sebaceous	Ck	CNP0002131	China	Healthy	66.4123	30.0265	200176492	897225	670299609	657
1111525849481190	sebaceous	Ck	CNP0002131	China	Healthy	59.8288	20.018	133453618	91842	96444018	1068
1111525849645140	sebaceous	Ck	CNP0002131	China	Healthy	40.396	36.7271	244847012	102198	118017807	1262
1111525849633549	sebaceous	Ck	CNP0002131	China	Healthy	66.6553	24.5094	163396102	385944	281123058	626
DP1808006819	sebaceous	Ck	CNP0000635	China	Healthy	44.926	5.21903	56797022	40164	32827912	747
1111525849747079	sebaceous	Ck	CNP0002131	China	Healthy	40.3872	40.5595	270396572	141422	171605947	1369
1111525849640573	sebaceous	Ck	CNP0002131	China	Healthy	61.6567	40.4197	269464530	585424	488038472	682
DP1807004389	sebaceous	Fh	CNP0000635	China	Healthy	72.3438	5.01522	54535066	24920	32464726	1534
1111525849479926	sebaceous	Ck	CNP0002131	China	Healthy	64.644	30.134	200893052	768429	562839785	637
DT2007043855-1	sebaceous	Ck	CNP0002131	China	Healthy	85.9259	20.8901	139267554	34270	26550388	670
1111525849772973	sebaceous	Ck	CNP0002131	China	Healthy	73.8525	13.6256	90837570	231566	176276006	645
1111525849862995	sebaceous	Ck	CNP0002131	China	Healthy	70.2996	21.8487	145658138	358432	364564890	954
DT2007044651-1	sebaceous	Ck	CNP0002131	China	Healthy	90.7709	12.1579	81052336	14467	21505709	2282
1111525849638712	sebaceous	Ck	CNP0002131	China	Healthy	56.9758	19.2173	128115164	253958	225461196	788
DP1807004427	sebaceous	Ck	CNP0000635	China	Healthy	66.8557	5.53794	60538914	141972	99711730	661
1111525849662506	sebaceous	Ck	CNP0002131	China	Healthy	74.4271	9.33292	62219448	96960	79143156	641
DP1807004281	sebaceous	Fh	CNP0000635	China	Healthy	74.8873	4.84802	52770668	185324	143740116	710
DP1807004469	sebaceous	Ck	CNP0000635	China	Healthy	54.7687	6.54519	71339464	12207	13777234	1184
DSKIN0022-1	sebaceous	Ck	CNP0002131	China	Healthy	99.1768	0.676412	4509416	2311	4206712	76078
DS1912041108-1	sebaceous	Ck	CNP0002131	China	Healthy	94.1254	7.19368	47957872	39808	57037087	2003
DP1806001241	sebaceous	Fh	CNP0000635	China	Healthy	40.1802	6.50143	70857532	44773	32024882	651
DT2007043872-1	sebaceous	Ck	CNP0002131	China	Healthy	98.923	1.4325	9549986	5972	10502450	2272
DP1806001272	sebaceous	AI	CNP0000635	China	Healthy	36.6055	9.31373	100900320	38468	29149556	684
DP1806001475	sebaceous	Fh	CNP0000635	China	Healthy	52.1576	8.12654	88248166	46787	41461307	829
1111525849857514	sebaceous	Ck	CNP0002131	China	Healthy	56.3603	24.1108	160738494	349425	325004917	829
1111525849853977	sebaceous	Ck	CNP0002131	China	Healthy	68.7076	23.5555	157036852	552460	375669318	600
DT2007045307-1	sebaceous	Ck	CNP0002131	China	Healthy	76.7354	27.8369	185579424	1213309	863453903	687
1111525849478743	sebaceous	Ck	CNP0002131	China	Healthy	71.635	24.4769	163179252	624674	432623600	612
DP1807004316	sebaceous	Ck	CNP0000635	China	Healthy	73.4597	4.53479	49176208	112928	84456664	674
1111525849740170	sebaceous	Ck	CNP0002131	China	Healthy	63.2914	29.399	195993492	399508	368812668	802
DP1808006691	sebaceous	AI	CNP0000635	China	Healthy	63.5616	4.99129	54170696	83460	60697000	673
1111525849760472	sebaceous	Ck	CNP0002131	China	Healthy	72.8485	25.3942	169294394	999755	691695812	658
1111525849737367	sebaceous	Ck	CNP0002131	China	Healthy	81.4174	29.7046	467828245	317028	316843246	991
1111525849664398	sebaceous	Ck	CNP0002131	China	Healthy	70.6562	10.6477	70984512	114568	121644129	1034
1111525849767143	sebaceous	Ck	CNP0002131	China	Healthy	58.2705	5.07453	33830208	69156	77044936	1179
DSKIN0029-1	sebaceous	Ck	CNP0002131	China	Healthy	54.0189	18.6907	124604928	63837	117650870	4080
1111525849758951	sebaceous	Ck	CNP0002131	China	Healthy	61.2517	23.8791	159193984	282787	213094322	646
DSKIN0043-1	sebaceous	Ck	CNP0002131	China	Healthy	98.4781	1.84694	12312910	17098	16931855	1029
1111525849667770	sebaceous	Ck	CNP0002131	China	Healthy	72.7145	19.8234	137020061	439686	368330226	715
1111525849858868	sebaceous	Ck	CNP0002131	China	Healthy	66.5119	23.2977	155317732	253377	274138893	1144
DP1808006696	sebaceous	Ck	CNP0000635	China	Healthy	43.983	9.20392	100482788	104992	103691832	1000
1111525849755503	sebaceous	Ck	CNP0002131	China	Healthy	82.8196	18.6475	203433106	1355641	1055166546	732
1111525849668582	sebaceous	Ck	CNP0002131	China	Healthy	70.1424	19.0737	127157746	362964	276057599	629
DP1807004291	sebaceous	AI	CNP0000635	China	Healthy	56.8103	8.38952	90537986	45945	40115343	796
1111525849767321	sebaceous	Ck	CNP0002131	China	Healthy	82.6509	13.7046	160549060	607414	382821143	594
DP1807004458	sebaceous	Fh	CNP0000635	China	Healthy	44.0951	11.0745	120298966	115352	91153814	751
1111525849485004	sebaceous	Ck	CNP0002131	China	Healthy	61.9497	25.4973	169982094	531008	408979703	651
1111525849768046	sebaceous	Ck	CNP0002131	China	Healthy	50.9481	29.478	196500790	153298	190626491	1439
1111525849760419	sebaceous	Ck	CNP0002131	China	Healthy	45.5973	36.2492	241661616	123045	132463727	1027
DP1807004314	sebaceous	Fh	CNP0000635	China	Healthy	61.1875	7.13471	77285936	67663	54195714	686
1111525849669049	sebaceous	Ck	CNP0002131	China	Healthy	43.8577	11.9176	79450978	133882	133526203	998
1111525849759006	sebaceous	Ck	CNP0002131	China	Healthy	71.132	25.994	173293052	304821	279164553	816
DP1808006697	sebaceous	AI	CNP0000635	China	Healthy	49.86	7.74751	84795434	88168	89238860	1016
1111525849743844	sebaceous	Ck	CNP0002131	China	Healthy	70.5905	11.182	74546944	101906	111890752	1169
DSKIN0033-1	sebaceous	Ck	CNP0002131	China	Healthy	93.4821	5.83012	38867468	67833	89253191	1630
DP1808006793	sebaceous	AI	CNP0000635	China	Healthy	37.7352	5.85883	63665428	47723	46907952	930
DP1808006860	sebaceous	Fh	CNP0000635	China	Healthy	60.7205	5.34263	57851386	92741	65344619	663
DT2007045302-1	sebaceous	Ck	CNP0002131	China	Healthy	68.3098	50.7644	338429000	2048236	1502859767	712
1111525849858985	sebaceous	Ck	CNP0002131	China	Healthy	71.519	20.4235	136156558	835501	625832357	698
DT2007045298-1	sebaceous	Ck	CNP0002131	China	Healthy	93.9825	5.24696	34979728	24685	22801009	869
1111525849484783	sebaceous	Ck	CNP0002131	China	Healthy	72.5901	21.4955	143303376	1060566	816090403	744
1111525849772285	sebaceous	Ck	CNP0002131	China	Healthy	46.8262	41.7897	278598330	178678	163281603	808
DP1806001471	sebaceous	Ck	CNP0000635	China	Healthy	64.3716	4.78009	52349928	15772	14174211	817
DT2007043866-1	sebaceous	Ck	CNP0002131	China	Healthy	99.0448	0.981563	6543750	2491	4347753	16525
DP1806001286	sebaceous	Fh	CNP0000635	China	Healthy	71.5015	3.77609	41969524	88086	57346914	613
1111525849640479	sebaceous	Ck	CNP0002131	China	Healthy	84.2813	10.5929	70619472	80210	75870819	924
1111525849862536	sebaceous	Ck	CNP0002131	China	Healthy	51.614	30.0388	200258934	117016	133833785	1181
1111525849638565	sebaceous	Ck	CNP0002131	China	Healthy	57.1451	25.7038	237849931	206025	195771016	927
DP1807004328	sebaceous	Ck	CNP0000635	China	Healthy	61.3727	13.0588	141450148	114426	92569362	724
1111525849480937	sebaceous	Ck	CNP0002131	China	Healthy	68.1494	29.1102	194068014	609857	432616833	620
1111525849861260	sebaceous	Ck	CNP0002131	China	Healthy	81.3405	8.47948	56529860	137478	111775714	726
DP1806001274	sebaceous	Fh	CNP0000635	China	Healthy	65.5831	5.18831	56803018	89334	61748108	640
1111525849853831	sebaceous	Ck	CNP0002131	China	Healthy	79.4362	13.9141	132342422	181743	171637341	913
DP1807004499	sebaceous	AI	CNP0000635	China	Healthy	56.6976	6.83532	74187158	168968	126626152	716
1111525849859067	sebaceous	Ck	CNP0002131	China	Healthy	64.6674	19.5732	130488056	336736	226556478	596
1111525849478044	sebaceous	Ck	CNP0002131	China	Healthy	70.8254	22.6028	150685472	523048	398512983	640
1111525849766308	sebaceous	Ck	CNP0002131	China	Healthy	46.7167	40.9251	272833800	244109	285788651	1280
DP1807004577	sebaceous	AI	CNP0000635	China	Healthy	65.6732	3.66965	39535814	32933	33621778	1030
1111525849743575	sebaceous	Ck	CNP0002131	China	Healthy	46.8484	50.1888	334591844	454499	613848003	1681
1111525849772614	sebaceous	Ck	CNP0002131	China	Healthy	72.6319	15.8805	105870030	280255	179512763	586
DP1807004285	sebaceous	AI	CNP0000635	China	Healthy	67.4831	6.72661	73198536	113458	100249523	797
1111525849857264	sebaceous	Ck	CNP0002131	China	Healthy	69.5638	28.7572	191714984	1266427	855492649	652
DP1808006685	sebaceous	AI	CNP0000635	China	Healthy	69.6249	2.94822	32261840	113637	96568879	810
DP1806001300	sebaceous	Ck	CNP0000635	China	Healthy	61.5915	5.4142	58949616	91092	64384510	650
1111525849743902	sebaceous	Ck	CNP0002131	China	Healthy	64.1357	19.2155	128103000	165724	176856189	1063
1111525849861439	sebaceous	Ck	CNP0002131	China	Healthy	85.6143	12.4649	83099408	399709	281769360	646
DP1807004463	sebaceous	Ck	CNP0000635	China	Healthy	60.3832	5.81029	64118806	100231	71989155	656
DP1806001298	sebaceous	Fh	CNP0000635	China	Healthy	73.3408	3.24919	35414910	91539	62269215	630
DP1807004336	sebaceous	AI	CNP0000635	China	Healthy	76.8002	6.71524	73288828	127848	97962879	677
DP1808006642	sebaceous	Ck	CNP0000635	China	Healthy	66.3917	3.33206	36247238	31584	33574321	1111
DP1807004301	sebaceous	Ck	CNP0000635	China	Healthy	60.0097	10.291	111307026	92499	84100250	822
1111525849767596	sebaceous	Ck	CNP0002131	China	Healthy	67.5868	22.8621	152413794	197118	212993629	1106
DP1808006811	sebaceous	AI	CNP0000635	China	Healthy	43.6437	4.39325	48069278	20261	19028147	856
DT2007043843-1	sebaceous	Ck	CNP0002131	China	Healthy	85.1029	21.3722	142481136	94392	63825476	611
DP1806001341	sebaceous	AI	CNP0000635	China	Healthy	79.0368	3.28374	36272214	113140	81379785	659
DP1806001227	sebaceous	AI	CNP0000635	China	Healthy	64.5987	3.69114	40438388	83712	58780592	649
DP1808006665	sebaceous	Fh	CNP0000635	China	Healthy	95.5668	0.586191	6588682	213907	146694117	669
1111525849671104	sebaceous	Ck	CNP0002131	China	Healthy	78.9541	3.44909	22993946	14802	13381661	724
1111525849645752	sebaceous	Ck	CNP0002131	China	Healthy	38.1017	26.2766	175177000	116041	161195020	1810
1111525849857952	sebaceous	Ck	CNP0002131	China	Healthy	72.2899	12.727	84846508	245208	158372266	604
1111525849644360	sebaceous	Ck	CNP0002131	China	Healthy	60.0459	22.2341	148227458	202223	256593312	1617
DT2007043876-1	sebaceous	Ck	CNP0002131	China	Healthy	98.5012	1.4424	9616026	9115	10177309	1056
1111525849771817	sebaceous	Ck	CNP0002131	China	Healthy	26.9935	27.5849	183899318	245748	286883437	1303
1111525849772552	sebaceous	Ck	CNP0002131	China	Healthy	43.8618	52.7929	351952661	215923	177598959	666
DP1807004359	sebaceous	Fh	CNP0000635	China	Healthy	74.4933	5.04967	54624986	28249	31888493	1174
DP1806001478	sebaceous	Fh	CNP0000635	China	Healthy	61.2075	4.6625	50867756	18175	19196701	992
DT2007045301-1	sebaceous	Ck	CNP0002131	China	Healthy	66.4831	48.8439	325625782	1880429	1271484943	651
DT2007045299-1	sebaceous	Ck	CNP0002131	China	Healthy	89.8384	13.7515	91676544	15347	22350157	2039
1111525849480285	sebaceous	Ck	CNP0002131	China	Healthy	72.7871	27.6629	184419510	728565	473234853	604
1111525849478649	sebaceous	Ck	CNP0002131	China	Healthy	36.2595	35.4336	236223978	133157	191925987	2018
1111525849755863	sebaceous	Ck	CNP0002131	China	Healthy	40.1475	50.0122	333414606	213394	201547363	839
DP1807004356	sebaceous	Fh	CNP0000635	China	Healthy	81.2453	3.91439	42576818	132468	100736290	682
DP1807004457	sebaceous	Ck	CNP0000635	China	Healthy	67.0895	5.74604	63043586	163595	115550438	659
DS1912042263-1	sebaceous	Ck	CNP0002131	China	Healthy	96.0702	3.78922	25261438	16869	30697759	3678
1111525849736824	sebaceous	Ck	CNP0002131	China	Healthy	64.1165	24.167	161113308	351287	335179706	927
DP1806001382	sebaceous	Fh	CNP0000635	China	Healthy	93.7039	0.79009	8961492	127049	85138991	650
1111525849772152	sebaceous	Ck	CNP0002131	China	Healthy	39.7242	29.3159	195439440	95091	104220767	1178
DP1806001342	sebaceous	Ck	CNP0000635	China	Healthy	57.6426	5.51786	60151276	57244	42675726	698
DT2007044661-1	sebaceous	Ck	CNP0002131	China	Healthy	92.9609	7.22957	48197124	39466	37680932	876
DP1806001448	sebaceous	Fh	CNP0000635	China	Healthy	68.7809	4.6509	50560496	37215	36580780	1007
DP1808006806	sebaceous	Fh	CNP0000635	China	Healthy	46.2018	6.31886	68855440	76252	65671757	820
DP1808006750	sebaceous	Ck	CNP0000635	China	Healthy	34.399	8.18769	88573782	134154	129534832	964
DP1807004397	sebaceous	Ck	CNP0000635	China	Healthy	70.6567	5.16386	56198608	72253	64688515	764
DP1808006812	sebaceous	Fh	CNP0000635	China	Healthy	34.8017	7.92286	86176742	32347	36184541	1215
1111525849773034	sebaceous	Ck	CNP0002131	China	Healthy	51.3763	39.7268	264845664	86997	90618628	1071
1111525849861839	sebaceous	Ck	CNP0002131	China	Healthy	36.8685	27.0441	180294034	158774	177809259	1209
DP1806001457	sebaceous	Fh	CNP0000635	China	Healthy	71.3321	5.18462	57141296	28071	23105578	785
DP1806001281	sebaceous	AI	CNP0000635	China	Healthy	45.1556	5.14685	56294646	40754	34200709	771
1111525849852267	sebaceous	Ck	CNP0002131	China	Healthy	64.6427	23.3311	201265799	740098	625100312	743
1111525849755546	sebaceous	Ck	CNP0002131	China	Healthy	48.808	37.5032	250021110	134842	127738763	863
1111525849858958	sebaceous	Ck	CNP0002131	China	Healthy	47.9031	38.0619	253745942	214232	212659226	955
DP1808006792	sebaceous	Ck	CNP0000635	China	Healthy	44.8115	5.44899	59158596	48687	44699124	903
DP1808006760	sebaceous	AI	CNP0000635	China	Healthy	64.0039	4.32501	47065512	108940	77662052	663
1111525849742904	sebaceous	Ck	CNP0002131	China	Healthy	57.8406	25.287	168579948	391188	288747956	632
DP1808006805	sebaceous	AI	CNP0000635	China	Healthy	67.1663	3.68841	40306170	86103	66754924	686
DT2007045310-1	sebaceous	Ck	CNP0002131	China	Healthy	76.4313	24.3691	162460570	20245	21513765	1099
DP1808006730	sebaceous	AI	CNP0000635	China	Healthy	49.0924	8.35942	89501344	106102	79252074	685
DT2007044645-1	sebaceous	Ck	CNP0002131	China	Healthy	83.3304	6.48077	43205140	11364	11309535	1044
1111525849663802	sebaceous	Ck	CNP0002131	China	Healthy	76.8111	25.4874	233404904	1238583	849582812	619
DT2007044662-1	sebaceous	Ck	CNP0002131	China	Healthy	98.8166	1.431	9540028	5342	6223012	1053
DP1806001404	sebaceous	AI	CNP0000635	China	Healthy	70.3008	2.63547	28780740	37223	28658404	652
DT2007045291-1	sebaceous	Ck	CNP0002131	China	Healthy	50.734	9.43981	62932054	13786	19018384	1843
DT2007043854-1	sebaceous	Ck	CNP0002131	China	Healthy	78.1322	26.5868	177245082	11710	10353561	701
DP1807004325	sebaceous	Ck	CNP0000635	China	Healthy	62.9673	9.84774	107646746	78943	84109548	1063
DP1808006658	sebaceous	AI	CNP0000635	China	Healthy	67.2599	3.19155	34828854	37258	37554378	1025
1111525849743403	sebaceous	Ck	CNP0002131	China	Healthy	42.6644	42.743	284953168	104827	127749894	1484
DP1807004403	sebaceous	Ck	CNP0000635	China	Healthy	64.1194	5.90395	64230428	143173	104734172	688
DP1807004360	sebaceous	AI	CNP0000635	China	Healthy	73.126	4.79823	51810632	69203	61802565	782
1111525849478953	sebaceous	Ck	CNP0002131	China	Healthy	78.3341	10.7535	71690240	215569	135515487	592
1111525849478719	sebaceous	Ck	CNP0002131	China	Healthy	70.8059	23.992	159946796	556795	394470307	633
DP1806001379	sebaceous	Fh	CNP0000635	China	Healthy	75.8048	2.63022	28857520	82796	57249723	635
DP1808006881	sebaceous	Fh	CNP0000635	China	Healthy	20.131	13.4631	147156458	72155	60629032	810
DSKIN0024-1	sebaceous	Ck	CNP0002131	China	Healthy	96.7369	3.26888	21792518	23366	27157587	1203
1111525849671172	sebaceous	Ck	CNP0002131	China	Healthy	85.3525	9.67254	64483626	144220	104112958	629
DP1808006887	sebaceous	Fh	CNP0000635	China	Healthy	91.1075	1.35248	15057864	219409	148884781	657
DT2007045297-1	sebaceous	Ck	CNP0002131	China	Healthy	75.9151	17.5774	117182834	5720	8653352	2703
1111525849861875	sebaceous	Ck	CNP0002131	China	Healthy	75.5649	14.9543	99695392	233715	191686256	689
1111525849860923	sebaceous	Ck	CNP0002131	China	Healthy	77.8946	4.13352	27556806	18418	21447484	1156
DS1912042243-1	sebaceous	Ck	CNP0002131	China	Healthy	95.6532	5.08659	33910616	45029	46321605	920
DP1808006650	sebaceous	Fh	CNP0000635	China	Healthy	79.2882	2.71224	29593054	17287	22323385	1486
1111525849639030	sebaceous	Ck	CNP0002131	China	Healthy	27.8998	48.5138	323425096	105505	123865227	1405
DP1808006729	sebaceous	Ck	CNP0000635	China	Healthy	66.1665	4.54951	48957040	153617	119414688	726
DP1807004431	sebaceous	Fh	CNP0000635	China	Healthy	47.0782	11.5168	125389034	103205	83166497	729
1111525849860954	sebaceous	Ck	CNP0002131	China	Healthy	65.4021	30.3318	202210714	572186	478852269	709
1111525849770374	sebaceous	Ck	CNP0002131	China	Healthy	34.4537	43.1297	287531242	226355	242894364	1085
DT2007043858-1	sebaceous	Ck	CNP0002131	China	Healthy	99.2181	0.960927	6406180	3797	5367832	2068
1111525849641655	sebaceous	Ck	CNP0002131	China	Healthy	64.5186	20.2479	134985790	191397	155035362	679
1111525849480910	sebaceous	Ck	CNP0002131	China	Healthy	36.1082	56.426	376173228	158680	168347471	1079
DP1806001467	sebaceous	AI	CNP0000635	China	Healthy	59.202	5.61109	61834976	31175	26079417	788
DP1806001194	sebaceous	AI	CNP0000635	China	Healthy	70.4609	2.92041	32466982	15550	12465859	751
1111525849486442	sebaceous	Ck	CNP0002131	China	Healthy	40.6702	63.5021	423347458	318710	342682024	1112
DP1808006709	sebaceous	AI	CNP0000635	China	Healthy	62.7691	4.19326	45441110	48322	49384750	1007
DP1806001261	sebaceous	Ck	CNP0000635	China	Healthy	71.4681	4.74308	52111000	122790	86168995	659
1111525849485991	sebaceous	Ck	CNP0002131	China	Healthy	90.0157	10.3094	68729274	185630	124126559	609
DP1808006791	sebaceous	Fh	CNP0000635	China	Healthy	63.934	3.84359	41451542	50750	50615105	1012
1111525849853675	sebaceous	Ck	CNP0002131	China	Healthy	76.0551	36.8334	245555918	1835254	1997041733	1215
DP1807004460	sebaceous	Ck	CNP0000635	China	Healthy	67.1472	6.13215	67413062	167740	122519568	690
DSKIN0045-1	sebaceous	Ck	CNP0002131	China	Healthy	98.4228	1.42802	9520104	8478	10356051	1293
1111525849857211	sebaceous	Ck	CNP0002131	China	Healthy	81.4866	9.98574	66571604	124105	96605597	642
DP1806001299	sebaceous	AI	CNP0000635	China	Healthy	91.7174	0.999336	10872980	81565	59626540	652
1111525849862132	sebaceous	Ck	CNP0002131	China	Healthy	78.5756	18.109	120726918	682055	456096603	628
DP1807004422	sebaceous	Fh	CNP0000635	China	Healthy	37.2838	10.8802	119261610	90687	82304184	857
DP1808006742	sebaceous	AI	CNP0000635	China	Healthy	42.7637	6.80578	72886366	111261	103400491	906
DP1807004409	sebaceous	Ck	CNP0000635	China	Healthy	73.5943	3.54605	39074646	160930	116952770	671
DP1808006821	sebaceous	Fh	CNP0000635	China	Healthy	69.0506	3.86486	42249686	110132	78210937	650
DP1806001330	sebaceous	Ck	CNP0000635	China	Healthy	87.7274	1.80335	21088160	6028	4155463	660
DT2007043878-1	sebaceous	Ck	CNP0002131	China	Healthy	96.7759	3.76758	25117212	16595	23132031	2072
1111525849854221	sebaceous	Ck	CNP0002131	China	Healthy	53.5935	29.2329	194886084	207902	187161630	792
DP1806001254	sebaceous	AI	CNP0000635	China	Healthy	53.5113	4.91095	54510470	23708	20570619	809
DP1807004506	sebaceous	Fh	CNP0000635	China	Healthy	50.6147	10.4489	113437478	51335	51043087	963
1111525849737051	sebaceous	Ck	CNP0002131	China	Healthy	19.6836	14.9174	99449136	587068	414954551	678
DP1807004488	sebaceous	Fh	CNP0000635	China	Healthy	63.7307	8.13826	88686446	99713	86369204	857
DP1806001276	sebaceous	Ck	CNP0000635	China	Healthy	54.7565	6.47524	70626732	124215	92893497	678
1111525849767822	sebaceous	Ck	CNP0002131	China	Healthy	65.0551	22.5093	150061709	237185	226391745	851
DP1808006743	sebaceous	Fh	CNP0000635	China	Healthy	67.3677	3.28392	35585218	67332	54609488	710
1111525849752670	sebaceous	Ck	CNP0002131	China	Healthy	56.8652	11.493	76620164	56442	53461396	878
DP1806001251	sebaceous	AI	CNP0000635	China	Healthy	42.8035	6.78541	73847250	33653	29819900	741
1111525849751520	sebaceous	Ck	CNP0002131	China	Healthy	46.8225	38.162	254413194	153230	149399511	925
DP1808006637	sebaceous	AI	CNP0000635	China	Healthy	58.4195	4.22932	46171262	26713	28073621	1106
1111525849742797	sebaceous	Ck	CNP0002131	China	Healthy	35.237	43.7789	291859478	282581	308711841	1159
DP1806001428	sebaceous	AI	CNP0000635	China	Healthy	33.2744	7.81998	86389842	14668	12248619	750
DSKIN0049-1	sebaceous	Ck	CNP0002131	China	Healthy	75.3589	16.0753	107168544	83970	155361242	5751
DP1806001232	sebaceous	Fh	CNP0000635	China	Healthy	62.9052	4.27578	46983258	65301	47355256	651
DP1806001373	sebaceous	Fh	CNP0000635	China	Healthy	57.0186	5.59978	60894198	95528	79101583	749
DT2007043842-1	sebaceous	Ck	CNP0002131	China	Healthy	96.2707	4.80667	32044452	8336	12081287	2454
DP1808006646	sebaceous	AI	CNP0000635	China	Healthy	52.4064	5.15435	56189998	23685	35421678	2109
DP1808006727	sebaceous	AI	CNP0000635	China	Healthy	63.1118	4.25649	46095258	76361	56821132	683
DT2007045308-1	sebaceous	Ck	CNP0002131	China	Healthy	77.3693	40.1969	267979436	1567010	1163166034	717
DT2007045309-1	sebaceous	Ck	CNP0002131	China	Healthy	76.4574	13.4684	89789450	8681	16954330	6943
DP1806001422	sebaceous	AI	CNP0000635	China	Healthy	27.86	4.86031	52710126	20710	28958380	1879
DP1806001443	sebaceous	AI	CNP0000635	China	Healthy	48.7652	6.00445	66071472	11558	14134566	1393
DP1808006800	sebaceous	Fh	CNP0000635	China	Healthy	58.9974	4.20748	46154852	54628	44718909	779
DP1808006885	sebaceous	Ck	CNP0000635	China	Healthy	72.0221	3.92226	42974034	158564	119401010	712
DP1807004536	sebaceous	Fh	CNP0000635	China	Healthy	65.033	5.8599	64247550	163963	119449660	678
DP1808006823	sebaceous	AI	CNP0000635	China	Healthy	80.023	2.755	30189392	162890	113674084	657
1111525849857374	sebaceous	Ck	CNP0002131	China	Healthy	57.0575	23.9764	159842758	137264	155918189	1247
DT2007043852-1	sebaceous	Ck	CNP0002131	China	Healthy	76.8261	29.3742	195827746	14510	20238778	3671
DP1807004537	sebaceous	Ck	CNP0000635	China	Healthy	67.8265	5.65724	62279268	162651	114760819	658
DP1808006639	sebaceous	Ck	CNP0000635	China	Healthy	59.614	4.92111	53863682	26468	30782245	1278
DP1806001464	sebaceous	AI	CNP0000635	China	Healthy	85.7882	2.16972	24142282	9495	7457818	719
DP1808006861	sebaceous	Ck	CNP0000635	China	Healthy	50.9419	7.16523	77867642	77729	57384606	710
DP1806001421	sebaceous	Fh	CNP0000635	China	Healthy	65.9916	2.55708	27945622	22798	25925538	1262
1111525849671031	sebaceous	Ck	CNP0002131	China	Healthy	75.7351	15.0641	100427026	494171	328001385	629
DP1806001356	sebaceous	AI	CNP0000635	China	Healthy	80.1449	3.56201	39281088	114901	76429343	630
DP1808006883	sebaceous	AI	CNP0000635	China	Healthy	24.9579	8.93459	98613252	40511	40409834	1013
DP1807004406	sebaceous	Ck	CNP0000635	China	Healthy	43.9231	7.00403	76170270	39550	39060309	898
DP1806001427	sebaceous	Fh	CNP0000635	China	Healthy	63.7745	5.93216	65257492	77296	55258726	667
DP1807004424	sebaceous	Ck	CNP0000635	China	Healthy	52.162	9.10465	99754866	106480	93436665	766
DP1807004399	sebaceous	AI	CNP0000635	China	Healthy	56.4722	7.6951	84338506	41563	43901976	1111
DP1808006850	sebaceous	AI	CNP0000635	China	Healthy	79.5421	1.71037	18802350	6232	8477648	2099
DP1808006810	sebaceous	Ck	CNP0000635	China	Healthy	66.1026	2.7613	30370466	43122	30175586	627
DP1806001347	sebaceous	AI	CNP0000635	China	Healthy	35.456	8.90272	97344748	53569	46775394	854
DP1807004507	sebaceous	Ck	CNP0000635	China	Healthy	79.8595	4.38425	47887218	45222	42576372	897
DP1807004516	sebaceous	Ck	CNP0000635	China	Healthy	65.1934	5.62309	61672582	168527	126465744	710
DP1807004385	sebaceous	Ck	CNP0000635	China	Healthy	66.4202	4.97677	54071538	25163	28868641	1370
DT2007043849-1	sebaceous	Ck	CNP0002131	China	Healthy	63.5151	49.6137	330758332	14181	20152842	2195
DP1808006848	sebaceous	Fh	CNP0000635	China	Healthy	83.2183	1.86639	20529466	8160	9167496	1151
1111525849640249	sebaceous	Ck	CNP0002131	China	Healthy	50.5206	84.489	563259736	1720763	1893104411	1053
DP1806001224	sebaceous	AI	CNP0000635	China	Healthy	80.3932	2.4623	27108844	65119	42475708	617
DP1808006895	sebaceous	AI	CNP0000635	China	Healthy	63.8239	5.86085	63712840	127882	96456504	666
1111525849483071	sebaceous	Ck	CNP0002131	China	Healthy	66.7609	22.8853	152568518	569651	439623771	649
DP1806001242	sebaceous	AI	CNP0000635	China	Healthy	40.6832	6.79743	74352766	34749	31622751	807
DP1808006801	sebaceous	Ck	CNP0000635	China	Healthy	71.4208	3.32865	36343344	139884	103361338	700
DP1807004508	sebaceous	AI	CNP0000635	China	Healthy	41.9599	9.77612	106563932	38587	40028132	1036
DP1808006753	sebaceous	Ck	CNP0000635	China	Healthy	49.0978	5.82272	63011400	104089	113586329	1199
1111525849640280	sebaceous	Ck	CNP0002131	China	Healthy	62.7595	28.0086	186723750	346706	258219113	642
DP1808006900	sebaceous	Ck	CNP0000635	China	Healthy	45.0275	8.9081	97644462	129534	104221022	760
DP1808006882	sebaceous	Ck	CNP0000635	China	Healthy	32.6836	7.8133	86278396	33577	30746192	917
1111525849666496	sebaceous	Ck	CNP0002131	China	Healthy	81.0297	11.7905	78603364	92756	84911385	810
DP1807004428	sebaceous	Fh	CNP0000635	China	Healthy	46.4409	8.32346	90876398	81710	75867463	868
DP1808006640	sebaceous	AI	CNP0000635	China	Healthy	52.1349	5.53805	60417666	23338	35421391	2239
DP1808006769	sebaceous	AI	CNP0000635	China	Healthy	33.2498	11.7763	125803526	13425	18936939	1757
1111525849773237	sebaceous	Ck	CNP0002131	China	Healthy	53.7134	26.7822	178547978	249866	190109945	641
DP1806001435	sebaceous	Ck	CNP0000635	China	Healthy	43.329	8.09989	88403500	50240	39549468	723
DP1806001275	sebaceous	AI	CNP0000635	China	Healthy	65.0226	3.85526	42099562	61209	45399225	655
DP1808006682	sebaceous	AI	CNP0000635	China	Healthy	71.341	4.43669	48112046	108759	84852181	696
DP1808006768	sebaceous	Ck	CNP0000635	China	Healthy	40.4637	7.14126	78303034	63478	56541450	866
DP1806001278	sebaceous	AI	CNP0000635	China	Healthy	37.3712	9.96995	108984498	26162	27924068	1159
DP1808006871	sebaceous	AI	CNP0000635	China	Healthy	43.6364	6.56027	71518398	47607	43829689	796
DP1808006679	sebaceous	AI	CNP0000635	China	Healthy	70.0312	4.84798	57662086	326	206472	608
DP1808006829	sebaceous	AI	CNP0000635	China	Healthy	60.0161	5.40047	58837430	132528	104164588	710
1111525849858897	sebaceous	Ck	CNP0002131	China	Healthy	46.7713	14.8446	98964294	75827	69724039	814
DP1808006777	sebaceous	Ck	CNP0000635	China	Healthy	85.1623	2.2958	25017254	204752	140996202	660
DP1806001469	sebaceous	Fh	CNP0000635	China	Healthy	52.9508	6.67254	73499008	45197	37605823	781
1111525849736400	sebaceous	Ck	CNP0002131	China	Healthy	85.9272	12.8645	85763276	371865	242287485	621
1111525849633314	sebaceous	Ck	CNP0002131	China	Healthy	59.6963	23.8204	158802630	254323	193193018	654
DP1807004560	sebaceous	Fh	CNP0000635	China	Healthy	82.2155	3.20877	35186366	207821	149145600	681
DP1807004371	sebaceous	Ck	CNP0000635	China	Healthy	81.7017	3.59334	39256346	180921	132201052	676
DP1807004497	sebaceous	Fh	CNP0000635	China	Healthy	74.4673	4.6879	51437980	41439	38194584	897
DP1807004515	sebaceous	Fh	CNP0000635	China	Healthy	48.0835	10.6614	115431908	187263	157601948	801
DP1806001287	sebaceous	AI	CNP0000635	China	Healthy	87.5222	1.60126	17765410	139150	91450795	633
DP1806001323	sebaceous	AI	CNP0000635	China	Healthy	51.7785	6.21606	68244154	71918	55141216	700
DP1806001483	sebaceous	Ck	CNP0000635	China	Healthy	48.7929	9.8731	107904064	33069	36703035	1136
DP1808006781	sebaceous	AI	CNP0000635	China	Healthy	64.5942	6.43592	69517096	197100	177759895	892
DSKIN0028-1	sebaceous	Ck	CNP0002131	China	Healthy	99.4996	0.427174	2847824	1726	4584656	21478
DP1808006794	sebaceous	Fh	CNP0000635	China	Healthy	66.5126	2.87002	31279734	80191	69933828	803
DP1808006826	sebaceous	AI	CNP0000635	China	Healthy	41.1949	5.31857	58405216	46160	44311587	932
DP1807004318	sebaceous	AI	CNP0000635	China	Healthy	59.7283	7.12413	77857462	91117	74685023	711
DP1806001230	sebaceous	AI	CNP0000635	China	Healthy	84.0133	1.87781	20721174	103594	71460192	653
DP1808006901	sebaceous	AI	CNP0000635	China	Healthy	62.9964	5.06498	55750224	116320	90859718	708
1111525849759280	sebaceous	Ck	CNP0002131	China	Healthy	41.8066	17.1777	114517936	85549	102684174	1338
DP1806001481	sebaceous	Fh	CNP0000635	China	Healthy	62.5735	6.5051	72135650	20263	20152567	1047
DP1808006763	sebaceous	AI	CNP0000635	China	Healthy	81.3588	2.43474	26525798	159901	121464337	708
DP1808006818	sebaceous	Fh	CNP0000635	China	Healthy	66.17	3.73558	41160262	93472	67052033	655
DP1807004313	sebaceous	Ck	CNP0000635	China	Healthy	86.9518	3.10775	34220560	16868	21382138	1432
1111525849669879	sebaceous	Ck	CNP0002131	China	Healthy	47.3947	34.8201	232133906	191722	190577589	989
DP1806001366	sebaceous	Ck	CNP0000635	China	Healthy	90.3653	1.21394	13301094	122978	83057636	648
DT2007043850-1	sebaceous	Ck	CNP0002131	China	Healthy	80.1878	10.0131	66753940	4976	6063043	1616
DP1808006898	sebaceous	AI	CNP0000635	China	Healthy	65.2479	5.79073	63748732	100047	79073270	744
DP1806001245	sebaceous	AI	CNP0000635	China	Healthy	47.7389	6.13684	67002238	61390	46911680	656
DP1808006767	sebaceous	Fh	CNP0000635	China	Healthy	33.7237	7.33782	80466988	54382	54563284	1047
DP1808006631	sebaceous	AI	CNP0000635	China	Healthy	78.4593	2.09755	22938724	62025	50036044	697
DP1806001284	sebaceous	AI	CNP0000635	China	Healthy	44.6737	4.77787	52363448	15712	17428337	1221
DP1807004550	sebaceous	AI	CNP0000635	China	Healthy	73.2046	3.73919	41170236	68431	50347879	663
1111525849479725	sebaceous	Ck	CNP0002131	China	Healthy	75.5347	15.0934	100622688	575446	405705374	675
DP1806001218	sebaceous	AI	CNP0000635	China	Healthy	69.7542	3.33204	36815758	73545	54154066	669
DS1912041097-1	sebaceous	Ck	CNP0002131	China	Healthy	96.4124	3.38437	22562496	13293	21831266	3708
DP1807004423	sebaceous	AI	CNP0000635	China	Healthy	62.0897	6.66428	72903888	154519	123068069	720
DP1807004562	sebaceous	AI	CNP0000635	China	Healthy	52.7568	7.5002	81647954	53315	52439247	938
1111525849633275	sebaceous	Ck	CNP0002131	China	Healthy	55.901	21.0571	140380618	140536	145202121	1042
DT2007043836-1	sebaceous	Ck	CNP0002131	China	Healthy	83.3268	19.9594	133062584	32558	32591279	780
DP1806001326	sebaceous	AI	CNP0000635	China	Healthy	79.7421	3.11854	34233192	125337	89983350	658
DP1806001394	sebaceous	Fh	CNP0000635	China	Healthy	43.3646	5.79948	63208142	36560	32589175	733
DP1808006833	sebaceous	Fh	CNP0000635	China	Healthy	56.8287	5.67858	62804260	10364	9273894	914
DP1806001381	sebaceous	Ck	CNP0000635	China	Healthy	77.9988	2.72325	29702908	134155	101496189	695
DP1806001406	sebaceous	Fh	CNP0000635	China	Healthy	77.9889	2.74036	30445730	145086	90756566	602
DP1806001459	sebaceous	Ck	CNP0000635	China	Healthy	80.0917	3.75448	42012714	20099	16009681	733
1111525849484253	sebaceous	Ck	CNP0002131	China	Healthy	70.0276	28.6265	190843264	183291	164416455	778
DSKIN0055-1	sebaceous	Ck	CNP0002131	China	Healthy	99.0328	0.954888	6365922	10405	14011805	1879
DP1808006652	sebaceous	AI	CNP0000635	China	Healthy	81.4191	1.65048	18064624	13320	16271822	1421
DT2007043862-1	sebaceous	Ck	CNP0002131	China	Healthy	79.7732	7.54696	50313072	3035	6072086	15580
DP1807004459	sebaceous	AI	CNP0000635	China	Healthy	79.3844	3.52317	38886174	231159	163539325	680
DP1807004284	sebaceous	Fh	CNP0000635	China	Healthy	58.2093	8.79903	95667182	76627	87614861	1246
DP1806001206	sebaceous	AI	CNP0000635	China	Healthy	80.3944	2.45266	26959774	13598	14247072	1175
1111525849853788	sebaceous	Ck	CNP0002131	China	Healthy	53.2188	45.8771	305847074	105922	69909977	603
DSKIN0035-1	sebaceous	Ck	CNP0002131	China	Healthy	97.0997	2.60194	17346290	39485	46987155	1260
DP1806001263	sebaceous	AI	CNP0000635	China	Healthy	32.1651	7.69746	84027502	49619	46636185	967
1111525849475849	sebaceous	Ck	CNP0002131	China	Healthy	63.7591	20.8179	138785774	388923	301709834	696
DP1807004511	sebaceous	AI	CNP0000635	China	Healthy	55.8883	6.10283	66614916	174003	141543591	771
DP1806001414	sebaceous	Ck	CNP0000635	China	Healthy	71.072	3.34955	36780360	28124	29651886	1017
DP1806001215	sebaceous	AI	CNP0000635	China	Healthy	54.717	4.40328	48048660	54880	41654350	678
1111525849650039	sebaceous	Ck	CNP0002131	China	Healthy	56.3628	17.4359	116239242	90173	118265019	1738
DP1806001482	sebaceous	AI	CNP0000635	China	Healthy	48.6867	6.89237	75635142	19007	26621127	1783
DP1806001319	sebaceous	Fh	CNP0000635	China	Healthy	42.5415	7.37521	80494302	138785	101397110	689
DP1807004382	sebaceous	Ck	CNP0000635	China	Healthy	62.6271	5.00607	54483330	46434	52224710	1200
DP1806001396	sebaceous	Ck	CNP0000635	China	Healthy	52.7092	5.09989	55879270	47142	40243619	718
DP1808006817	sebaceous	AI	CNP0000635	China	Healthy	79.9763	2.37384	26114150	16097	16086228	950
DP1808006745	sebaceous	AI	CNP0000635	China	Healthy	62.4203	4.52842	49077904	77656	64958431	725
DP1808006649	sebaceous	AI	CNP0000635	China	Healthy	60.2444	4.19415	45728368	19441	29720039	2080
DP1808006827	sebaceous	Fh	CNP0000635	China	Healthy	53.8465	5.38888	59022520	99555	84932721	788
1111525849858550	sebaceous	Ck	CNP0002131	China	Healthy	54.5523	49.2247	328164344	320865	281289047	723
DP1806001387	sebaceous	Ck	CNP0000635	China	Healthy	78.4466	1.76909	19732740	22941	17319118	719
1111525849861046	sebaceous	Ck	CNP0002131	China	Healthy	65.7172	20.063	133753606	205341	192334246	793
1111525849480457	sebaceous	Ck	CNP0002131	China	Healthy	75.3923	25.726	171506564	379691	293243650	648
DP1808006657	sebaceous	Ck	CNP0000635	China	Healthy	71.8067	3.33586	36487510	67707	59284753	768
DP1806001257	sebaceous	AI	CNP0000635	China	Healthy	46.3081	7.37391	81957458	25773	20448346	772
DP1808006803	sebaceous	Fh	CNP0000635	China	Healthy	50.8582	4.28819	46981616	73658	61982624	786
DP1807004407	sebaceous	Fh	CNP0000635	China	Healthy	68.7945	4.51427	50076018	31436	28593143	915
DP1808006659	sebaceous	Fh	CNP0000635	China	Healthy	75.1091	2.37154	26003844	45584	40811495	780
1111525849649795	sebaceous	Ck	CNP0002131	China	Healthy	39.5224	23.5577	157051340	142622	142836529	976
DT2007043837-1	sebaceous	Ck	CNP0002131	China	Healthy	80.6188	27.7658	185105174	43481	34473135	677
1111525849479064	sebaceous	Ck	CNP0002131	China	Healthy	88.2903	9.6935	64623324	140879	141871387	1010
DP1806001203	sebaceous	AI	CNP0000635	China	Healthy	85.2614	1.69529	18743514	77579	52580894	635
DP1808006638	sebaceous	Fh	CNP0000635	China	Healthy	74.9215	3.60857	39553282	81458	69007674	753
DP1807004566	sebaceous	Fh	CNP0000635	China	Healthy	67.6591	4.16611	45310298	40773	35781930	730
1111525849644392	sebaceous	Ck	CNP0002131	China	Healthy	71.0962	25.513	170086744	315124	240259753	642
DP1806001473	sebaceous	AI	CNP0000635	China	Healthy	58.2764	5.45456	59594144	19219	24979947	1559
1111525849484910	sebaceous	Ck	CNP0002131	China	Healthy	55.6715	28.9829	193219228	118563	129029771	1105
DP1807004400	sebaceous	Ck	CNP0000635	China	Healthy	40.9177	11.5985	127123660	100956	86415316	768
DP1806001308	sebaceous	AI	CNP0000635	China	Healthy	53.2655	7.70022	84069362	138254	108588701	724
DP1808006739	sebaceous	AI	CNP0000635	China	Healthy	78.8572	2.19192	23831148	32478	36863566	1222
DP1807004419	sebaceous	Fh	CNP0000635	China	Healthy	86.5684	2.45757	27129292	54015	51526290	985
DP1808006748	sebaceous	AI	CNP0000635	China	Healthy	76.1202	2.49693	27299388	323680	238816463	712
DT2007043873-1	sebaceous	Ck	CNP0002131	China	Healthy	98.8003	1.22589	8172606	3838	5614436	2213
DP1808006703	sebaceous	AI	CNP0000635	China	Healthy	68.3266	3.72336	40232328	42801	46630857	1139
DP1806001380	sebaceous	AI	CNP0000635	China	Healthy	49.6398	5.7835	63494682	64639	50283946	678
1111525849752591	sebaceous	Ck	CNP0002131	China	Healthy	52.923	27.3497	182331214	266092	245696585	831
DP1806001348	sebaceous	Ck	CNP0000635	China	Healthy	61.2597	5.41787	60144584	84915	61327536	667
DP1808006715	sebaceous	AI	CNP0000635	China	Healthy	88.8601	1.31351	14344822	121414	86299205	664
1111525849853900	sebaceous	Ck	CNP0002131	China	Healthy	43.3443	42.0242	280161074	137985	128719441	882
DP1808006645	sebaceous	Ck	CNP0000635	China	Healthy	49.6103	5.70926	62407454	22039	30205088	1814
DP1806001374	sebaceous	AI	CNP0000635	China	Healthy	28.0191	9.45144	103061784	29833	38671501	1504
1111525849861985	sebaceous	Ck	CNP0002131	China	Healthy	37.94	30.7368	204912022	400532	586753498	1945
1111525849478185	sebaceous	Ck	CNP0002131	China	Healthy	72.9375	24.401	162673030	1181569	840028153	681
1111525849766731	sebaceous	Ck	CNP0002131	China	Healthy	62.526	28.0473	186982176	333404	305364254	773
DP1808006759	sebaceous	Ck	CNP0000635	China	Healthy	70.7744	3.56775	39119010	156068	117509599	704
DP1807004436	sebaceous	Ck	CNP0000635	China	Healthy	46.6072	13.5505	147782108	85967	93539371	1123
1111525849736752	sebaceous	Ck	CNP0002131	China	Healthy	46.6232	42.9335	286223634	309973	328638822	1080
DP1807004505	sebaceous	AI	CNP0000635	China	Healthy	39.3831	10.4361	113549100	147924	127380635	825
DP1808006653	sebaceous	Fh	CNP0000635	China	Healthy	82.1348	1.66153	18160190	37790	32864130	761
DP1808006867	sebaceous	Ck	CNP0000635	China	Healthy	71.4307	3.29859	36015886	87062	64217066	691
DP1807004455	sebaceous	Fh	CNP0000635	China	Healthy	80.6542	3.36966	37344020	26927	25164094	893
DP1807004532	sebaceous	AI	CNP0000635	China	Healthy	70.1857	4.92261	54356700	71489	55554867	734
DP1807004418	sebaceous	Ck	CNP0000635	China	Healthy	68.5333	5.79992	63389414	28065	35878733	1536
DP1807004324	sebaceous	AI	CNP0000635	China	Healthy	43.4499	12.9627	141285640	52707	60025130	1227
1111525849486744	sebaceous	Ck	CNP0002131	China	Healthy	47.2094	41.7772	278514856	316691	354773702	1203
DP1807004306	sebaceous	AI	CNP0000635	China	Healthy	70.1136	10.7146	117253056	22541	31957345	2244
1111525849748686	sebaceous	Ck	CNP0002131	China	Healthy	56.9862	33.3452	222301184	371381	279892950	638
DP1807004430	sebaceous	Ck	CNP0000635	China	Healthy	58.6225	5.6666	62044764	107033	92335491	776
1111525849861548	sebaceous	Ck	CNP0002131	China	Healthy	50.549	22.4294	149529376	179850	208920814	1332
DP1806001202	sebaceous	Fh	CNP0000635	China	Healthy	86.3114	1.43652	15814938	23530	17424134	673
DP1808006692	sebaceous	Fh	CNP0000635	China	Healthy	83.9529	2.52455	27462742	127789	104076617	777
1111525849859858	sebaceous	Ck	CNP0002131	China	Healthy	52.0832	70.7647	471764630	311934	296269883	900
DP1806001248	sebaceous	AI	CNP0000635	China	Healthy	79.0569	3.34954	36948536	15922	19071191	1442
DP1808006907	sebaceous	AI	CNP0000635	China	Healthy	54.6578	10.4366	114457574	33244	36597281	1096
DP1808006802	sebaceous	AI	CNP0000635	China	Healthy	54.853	3.62648	39636050	29452	30795625	1087
DP1807004311	sebaceous	Fh	CNP0000635	China	Healthy	71.9264	5.37349	58819666	188454	144582979	702
1111525849669703	sebaceous	Ck	CNP0002131	China	Healthy	60.9864	18.8996	125997356	195212	143497747	636
DT2007043864-1	sebaceous	Ck	CNP0002131	China	Healthy	97.5078	2.48941	16596072	6113	11000338	4381
DT2007044644-1	sebaceous	Ck	CNP0002131	China	Healthy	81.6994	23.0824	153882652	57498	54654445	896
DT2007043847-1	sebaceous	Ck	CNP0002131	China	Healthy	68.5154	30.3244	202162706	69660	76576961	1150
DP1806001395	sebaceous	AI	CNP0000635	China	Healthy	61.9498	3.25162	35586544	30175	30478847	982
DP1807004498	sebaceous	Ck	CNP0000635	China	Healthy	85.0846	2.81364	30977112	29606	25447287	831
DP1807004503	sebaceous	Fh	CNP0000635	China	Healthy	49.2948	6.88724	75592622	72288	65363520	803
DS1912041101-1	sebaceous	Ck	CNP0002131	China	Healthy	99.6624	0.350921	2339476	1849	4850351	9083
DP1806001400	sebaceous	Fh	CNP0000635	China	Healthy	57.0157	5.93767	65028012	70382	62313392	792
DP1807004341	sebaceous	Fh	CNP0000635	China	Healthy	82.564	3.56166	38342662	79430	68995255	780
DP1808006849	sebaceous	Ck	CNP0000635	China	Healthy	88.1516	1.31423	14491466	11328	11178688	966
DP1808006824	sebaceous	Fh	CNP0000635	China	Healthy	57.8105	5.79395	63672858	120704	91484989	680
DP1808006892	sebaceous	AI	CNP0000635	China	Healthy	58.4267	5.88241	64651216	106443	77441096	668
DP1807004482	sebaceous	Fh	CNP0000635	China	Healthy	51.8913	8.45553	92632990	86198	83289155	997
DP1807004456	sebaceous	AI	CNP0000635	China	Healthy	79.4689	4.06148	44992748	52662	45145612	816
DP1807004303	sebaceous	AI	CNP0000635	China	Healthy	68.9283	5.85939	63571712	115329	91131341	705
1111525849744228	sebaceous	Ck	CNP0002131	China	Healthy	59.7362	22.2128	148085454	189763	223374408	1359
DP1808006702	sebaceous	Ck	CNP0000635	China	Healthy	76.9303	2.5782	28106684	82776	68073122	722
DP1808006708	sebaceous	Ck	CNP0000635	China	Healthy	76.0626	2.54558	27614524	62641	54665955	787
DP1808006731	sebaceous	Fh	CNP0000635	China	Healthy	77.4678	4.13222	46618516	13768	11230220	758
DP1808006825	sebaceous	Ck	CNP0000635	China	Healthy	63.7242	4.74165	51982920	137526	103096742	688
DP1807004327	sebaceous	AI	CNP0000635	China	Healthy	67.6097	7.16234	78231164	60460	55329170	763
DP1808006695	sebaceous	Fh	CNP0000635	China	Healthy	51.9782	7.6197	83022802	121043	111762175	887
DP1806001262	sebaceous	Fh	CNP0000635	China	Healthy	34.3587	10.6344	116582584	57603	48240349	810
DP1806001228	sebaceous	Ck	CNP0000635	China	Healthy	86.6657	1.68362	18674124	136081	92052147	648
1111525849862212	sebaceous	Ck	CNP0002131	China	Healthy	46.2759	27.0793	180528468	195953	204189063	1072
DP1808006724	sebaceous	AI	CNP0000635	China	Healthy	83.8595	1.76475	19285696	118449	85992115	670
DS1912042224-1	sebaceous	Ck	CNP0002131	China	Healthy	94.47	5.4272	36181338	55247	66618756	1277
1111525849856911	sebaceous	Ck	CNP0002131	China	Healthy	62.3346	37.2943	248628880	414742	297368514	615
DP1808006628	sebaceous	AI	CNP0000635	China	Healthy	58.3187	3.50167	38075456	18317	27047298	2239
DP1807004408	sebaceous	AI	CNP0000635	China	Healthy	83.6047	2.54328	28102154	24900	24088722	999
1111525849751715	sebaceous	Ck	CNP0002131	China	Healthy	63.2723	32.4508	216338592	241889	219839714	807
1111525849481795	sebaceous	Ck	CNP0002131	China	Healthy	52.9556	22.3077	148717722	161322	167547987	1065
DP1807004290	sebaceous	Fh	CNP0000635	China	Healthy	84.2753	2.78247	30923424	138795	98447054	669
DP1807004357	sebaceous	AI	CNP0000635	China	Healthy	78.8513	3.73808	40817114	28070	33342736	1389
DP1808006891	sebaceous	Ck	CNP0000635	China	Healthy	46.8978	5.39098	59533960	51812	40702744	725
DP1807004557	sebaceous	Fh	CNP0000635	China	Healthy	79.178	3.26636	35774344	110817	82205385	671
DP1806001327	sebaceous	Ck	CNP0000635	China	Healthy	88.1528	1.78943	19737402	176098	117749767	642
DP1807004491	sebaceous	Fh	CNP0000635	China	Healthy	64.6029	5.54154	60262342	61721	59091099	910
DP1808006644	sebaceous	Fh	CNP0000635	China	Healthy	66.4596	3.1488	34329970	24405	31614802	1709
DP1807004573	sebaceous	Ck	CNP0000635	China	Healthy	78.3094	5.57928	61223480	71945	65639942	878
DP1807004517	sebaceous	AI	CNP0000635	China	Healthy	80.6909	3.94479	43436260	29902	29569353	983
DP1806001401	sebaceous	AI	CNP0000635	China	Healthy	75.9914	3.4222	37542824	125940	92198506	664
DP1807004398	sebaceous	Fh	CNP0000635	China	Healthy	56.409	6.98969	76741688	94509	78249835	749
DP1806001369	sebaceous	Ck	CNP0000635	China	Healthy	73.8072	3.65936	40782402	152351	108766618	676
DP1808006899	sebaceous	Fh	CNP0000635	China	Healthy	72.8656	3.55523	39337310	120114	88881436	674
DP1806001329	sebaceous	AI	CNP0000635	China	Healthy	66.8898	5.67073	62526482	61999	51491866	789
DP1807004567	sebaceous	Ck	CNP0000635	China	Healthy	82.8559	2.79028	30629586	149059	105616662	656
DP1807004416	sebaceous	Fh	CNP0000635	China	Healthy	84.4349	2.56525	28379942	27769	25369540	868
DP1808006663	sebaceous	Ck	CNP0000635	China	Healthy	85.1304	1.34842	14771394	55338	43856609	691
1111525849861803	sebaceous	Ck	CNP0002131	China	Healthy	63.6274	17.1295	114196568	171782	130394293	645
DP1806001344	sebaceous	AI	CNP0000635	China	Healthy	58.8842	5.72376	63188200	67639	48853332	659
DP1807004531	sebaceous	Ck	CNP0000635	China	Healthy	53.8393	8.12143	90558228	225597	156514624	664
DP1807004365	sebaceous	Ck	CNP0000635	China	Healthy	73.1593	5.67421	61850940	91261	79112499	729
DP1807004504	sebaceous	Ck	CNP0000635	China	Healthy	65.1256	6.24606	68274670	171992	130745380	695
DP1807004558	sebaceous	Ck	CNP0000635	China	Healthy	76.7888	3.42198	37461040	89819	71344613	708
DP1807004530	sebaceous	Fh	CNP0000635	China	Healthy	76.1641	4.22891	46578928	153102	113619761	711
1111525849736183	sebaceous	Ck	CNP0002131	China	Healthy	73.2194	22.2604	151616602	784487	540958504	628
DP1807004481	sebaceous	AI	CNP0000635	China	Healthy	68.0926	5.08306	55737822	48969	50101062	1023
DP1806001449	sebaceous	AI	CNP0000635	China	Healthy	65.3135	5.12018	56847744	24707	22572042	813
DP1808006669	sebaceous	Ck	CNP0000635	China	Healthy	73.8117	2.24306	24611502	17257	18888815	1168
DT2007043851-1	sebaceous	Ck	CNP0002131	China	Healthy	80.5989	23.8607	159071364	123092	87544005	635
DP1806001340	sebaceous	Fh	CNP0000635	China	Healthy	72.828	3.93682	42936754	94811	68291368	654
DP1807004572	sebaceous	Fh	CNP0000635	China	Healthy	79.8258	4.74981	51844190	114339	92877116	765
DP1806001185	sebaceous	AI	CNP0000635	China	Healthy	82.23	1.77205	19795096	53628	36113558	607
1111525849852445	sebaceous	Ck	CNP0002131	China	Healthy	49.3131	45.901	306006524	227558	201200495	762
DP1807004472	sebaceous	Ck	CNP0000635	China	Healthy	55.1812	6.68136	72928944	46845	54896563	1260
DP1808006905	sebaceous	Fh	CNP0000635	China	Healthy	46.9248	8.54216	92715482	85288	68598654	708
DP1807004538	sebaceous	AI	CNP0000635	China	Healthy	69.3929	5.2692	57718404	175479	127035494	670
DP1806001410	sebaceous	AI	CNP0000635	China	Healthy	48.5132	5.07598	55633968	21793	27884681	1614
DP1807004358	sebaceous	Ck	CNP0000635	China	Healthy	66.1672	6.72011	73250212	41140	43112587	1043
DP1808006647	sebaceous	Fh	CNP0000635	China	Healthy	68.9184	2.72306	29790820	24370	27760677	1209
DP1807004299	sebaceous	Fh	CNP0000635	China	Healthy	77.7716	3.99574	43620804	214424	168731049	725
1111525849771023	sebaceous	Ck	CNP0002131	China	Healthy	42.7178	33.6488	224325292	337036	344100873	1033
DT2007044648-1	sebaceous	Ck	CNP0002131	China	Healthy	95.3804	5.85716	39047730	17322	13634866	652
1111525849742957	sebaceous	Ck	CNP0002131	China	Healthy	57.417	35.6603	237733279	149795	163249495	1133
DP1807004510	sebaceous	Ck	CNP0000635	China	Healthy	76.2889	3.80055	42056388	171935	124951917	697
DP1806001383	sebaceous	AI	CNP0000635	China	Healthy	72.3386	2.93249	32231338	61604	48165438	668
DP1807004282	sebaceous	AI	CNP0000635	China	Healthy	54.7761	8.79926	95413562	65665	70760381	1074
DP1807004559	sebaceous	AI	CNP0000635	China	Healthy	77.8904	3.50021	38209430	149496	110623092	686
DP1806001328	sebaceous	Fh	CNP0000635	China	Healthy	49.4129	6.12218	67615846	73248	58895332	771
1111525849853712	sebaceous	Ck	CNP0002131	China	Healthy	64.3188	24.2643	161761802	412827	274175898	604
DP1808006660	sebaceous	Ck	CNP0000635	China	Healthy	82.1576	1.85989	20430322	109320	80254174	662
DP1807004529	sebaceous	AI	CNP0000635	China	Healthy	81.8645	3.34683	37014454	40453	35283255	832
DP1807004451	sebaceous	Ck	CNP0000635	China	Healthy	67.224	6.55447	72084480	82212	73013077	844
DT2007045300-1	sebaceous	Ck	CNP0002131	China	Healthy	91.1864	9.67897	64526496	14971	12332178	673
DP1806001354	sebaceous	Ck	CNP0000635	China	Healthy	83.4246	2.75302	30603248	163313	106934017	628
1111525849645676	sebaceous	Ck	CNP0002131	China	Healthy	81.784	18.749	224863166	1101986	863132207	762
DT2007043861-1	sebaceous	Ck	CNP0002131	China	Healthy	97.569	2.43856	16257046	7584	12455296	2252
DP1806001357	sebaceous	Ck	CNP0000635	China	Healthy	84.0243	2.14351	23799320	140211	94977244	643
DP1806001293	sebaceous	AI	CNP0000635	China	Healthy	77.5797	2.15078	23805252	58077	39172340	640
DP1807004417	sebaceous	AI	CNP0000635	China	Healthy	76.4017	3.47795	38427136	57747	53972051	923
1111525849858166	sebaceous	Ck	CNP0002131	China	Healthy	74.6921	3.67895	44387200	19702	24284120	1416
DP1806001260	sebaceous	AI	CNP0000635	China	Healthy	40.967	8.35725	91584962	35679	31973970	830
DP1806001258	sebaceous	Ck	CNP0000635	China	Healthy	78.6011	2.76011	31113852	65228	42434243	618
DP1806001233	sebaceous	AI	CNP0000635	China	Healthy	87.6825	2.20986	24391860	10387	13863467	1684
1111525849736171	sebaceous	Ck	CNP0002131	China	Healthy	45.87	32.9165	219443140	288673	295725155	1019
DP1806001479	sebaceous	AI	CNP0000635	China	Healthy	52.5086	5.6284	61732550	12957	18321765	1883
DP1806001180	sebaceous	Ck	CNP0000635	China	Healthy	57.3394	4.50062	49544802	83542	59135938	657
1111525849861727	sebaceous	Ck	CNP0002131	China	Healthy	59.681	10.3096	68730756	115275	136545342	1335
DP1807004453	sebaceous	AI	CNP0000635	China	Healthy	52.0024	9.3647	102044604	55768	49929756	848
DSKIN0040-1	sebaceous	Ck	CNP0002131	China	Healthy	95.8726	3.86545	25769688	41716	66268620	2097
1111525849767380	sebaceous	Ck	CNP0002131	China	Healthy	48.4813	49.1391	327593916	156922	194863418	1469
DP1808006655	sebaceous	AI	CNP0000635	China	Healthy	82.766	1.58867	17437518	45759	40657031	743
DP1808006707	sebaceous	Fh	CNP0000635	China	Healthy	75.9799	2.73976	29838472	54107	52329490	926
1111525849773100	sebaceous	Ck	CNP0002131	China	Healthy	61.6831	36.3358	242238784	129621	126714897	939
DT2007043841-1	sebaceous	Ck	CNP0002131	China	Healthy	94.1274	5.62553	37503542	10540	10542909	813
DP1806001305	sebaceous	AI	CNP0000635	China	Healthy	83.1369	2.07219	22881048	86566	59965008	636
1111525849758282	sebaceous	Ck	CNP0002131	China	Healthy	40.4787	9.76416	65094420	84910	85949679	1025
1111525849771545	sebaceous	Ck	CNP0002131	China	Healthy	45.7828	38.2536	255023712	189132	237941909	1463
DP1806001199	sebaceous	Fh	CNP0000635	China	Healthy	84.4937	2.12174	23546504	110890	76116415	649
1111525849853957	sebaceous	Ck	CNP0002131	China	Healthy	76.4176	22.8875	271484496	826808	703479686	756
DP1806001234	sebaceous	Ck	CNP0000635	China	Healthy	84.1247	2.03988	22514836	16825	16982414	1060
DP1807004378	sebaceous	AI	CNP0000635	China	Healthy	76.7128	5.08818	55501220	196412	150512694	688
1111525849479445	sebaceous	Ck	CNP0002131	China	Healthy	62.9902	27.3623	182409437	266120	205340283	648
DP1806001412	sebaceous	Fh	CNP0000635	China	Healthy	72.9602	3.08765	33899090	81233	63466338	686
DP1808006835	sebaceous	AI	CNP0000635	China	Healthy	37.8818	6.17338	67490772	20529	27077347	1644
DP1808006662	sebaceous	Fh	CNP0000635	China	Healthy	87.4017	1.28448	14100146	62481	47817462	669
DP1808006874	sebaceous	AI	CNP0000635	China	Healthy	44.0015	6.45041	70375174	132178	112443636	807
DP1806001461	sebaceous	AI	CNP0000635	China	Healthy	85.3206	1.75917	19523746	11906	12504872	1154
1111525849669408	sebaceous	Ck	CNP0002131	China	Healthy	52.3325	20.2717	135144564	185106	186918442	1025
DP1806001250	sebaceous	Fh	CNP0000635	China	Healthy	71.9453	4.08136	45078886	91535	66303047	667
1111525849475989	sebaceous	Ck	CNP0002131	China	Healthy	62.1776	6.07725	40515032	21187	17857023	688
DP1808006670	sebaceous	AI	CNP0000635	China	Healthy	81.8638	1.91726	21046180	47438	39497451	747
1111525849645504	sebaceous	Ck	CNP0002131	China	Healthy	48.0316	48.982	326546342	205472	211290135	1023
DP1808006721	sebaceous	AI	CNP0000635	China	Healthy	82.2216	2.294	24942114	143348	105433315	671
DP1806001402	sebaceous	Ck	CNP0000635	China	Healthy	64.0362	3.6498	40323740	48339	44607891	874
1111525849639004	sebaceous	Ck	CNP0002131	China	Healthy	72.0889	24.2927	161951174	844912	547312109	602
DP1807004331	sebaceous	Ck	CNP0000635	China	Healthy	80.4954	6.5119	71133598	213351	157064724	681
1111525849737450	sebaceous	Ck	CNP0002131	China	Healthy	61.8584	29.963	199753130	107886	102267184	904
DP1806001465	sebaceous	Ck	CNP0000635	China	Healthy	82.7973	2.78582	30796778	38412	27907304	692
DP1807004565	sebaceous	AI	CNP0000635	China	Healthy	81.754	3.33039	36479054	156477	118166473	705
DP1808006853	sebaceous	AI	CNP0000635	China	Healthy	80.0918	2.66166	29348494	156141	109910801	663
DP1807004379	sebaceous	Ck	CNP0000635	China	Healthy	81.292	3.5666	39163894	199680	143975954	668
DP1807004391	sebaceous	Ck	CNP0000635	China	Healthy	67.7192	5.42382	59045902	39467	48243242	1332
DP1806001285	sebaceous	Ck	CNP0000635	China	Healthy	83.2014	2.53478	27930768	151585	111541425	706
1111525849859453	sebaceous	Ck	CNP0002131	China	Healthy	61.3414	22.8765	152509942	203558	214324693	1111
DP1808006844	sebaceous	AI	CNP0000635	China	Healthy	82.7513	2.15708	23592180	24832	26471385	1146
DP1808006714	sebaceous	Ck	CNP0000635	China	Healthy	88.2229	1.46597	16084988	96857	81490928	838
DP1808006728	sebaceous	Fh	CNP0000635	China	Healthy	88.0258	1.57375	17249534	150503	107104326	672
DP1808006732	sebaceous	Ck	CNP0000635	China	Healthy	79.3997	3.18829	35028286	188501	133877964	673
1111525849668081	sebaceous	Ck	CNP0002131	China	Healthy	52.667	26.5364	176909494	183623	162905687	739
1111525849478145	sebaceous	Ck	CNP0002131	China	Healthy	32.2038	44.4335	296223378	258319	304417751	1323
DP1808006737	sebaceous	Fh	CNP0000635	China	Healthy	79.3582	2.97803	32346654	205732	157011349	726
DP1808006807	sebaceous	Ck	CNP0000635	China	Healthy	86.0538	1.59469	17586960	138847	95783227	645
DP1807004487	sebaceous	AI	CNP0000635	China	Healthy	78.2115	3.81087	42260886	26738	31599965	1295
DP1808006787	sebaceous	AI	CNP0000635	China	Healthy	77.8334	2.44797	26470606	160997	137315481	830
DP1807004429	sebaceous	AI	CNP0000635	China	Healthy	67.8866	5.98642	65936008	100947	72845610	654
DT2007045290-1	sebaceous	Ck	CNP0002131	China	Healthy	81.2637	7.22552	48170108	8122	8383864	1042
DP1807004493	sebaceous	AI	CNP0000635	China	Healthy	70.302	5.10266	55503812	164322	120915249	680
DP1808006667	sebaceous	AI	CNP0000635	China	Healthy	81.9989	1.5488	16956722	24564	28197161	1309
DP1807004483	sebaceous	Ck	CNP0000635	China	Healthy	69.1739	5.43736	59519814	73989	70694367	980
DP1808006868	sebaceous	AI	CNP0000635	China	Healthy	57.5637	6.01557	65552812	70624	53371445	701
DP1806001437	sebaceous	AI	CNP0000635	China	Healthy	76.8502	2.90791	32530632	50070	34134869	643
DP1807004377	sebaceous	Fh	CNP0000635	China	Healthy	76.8981	3.40125	37247164	137122	108100332	711
DP1806001197	sebaceous	AI	CNP0000635	China	Healthy	92.4945	0.926824	10408380	41483	27257451	608
DP1808006804	sebaceous	Ck	CNP0000635	China	Healthy	85.4818	1.40744	15562444	105307	74016461	661
DP1807004551	sebaceous	Fh	CNP0000635	China	Healthy	82.6799	3.39948	37533056	86101	59910120	655
DP1807004414	sebaceous	AI	CNP0000635	China	Healthy	85.6873	1.9886	22176832	14072	13787239	966
DP1806001214	sebaceous	Fh	CNP0000635	China	Healthy	62.7498	4.20037	46931528	109517	80519593	699
DP1807004312	sebaceous	AI	CNP0000635	China	Healthy	41.6607	15.1421	163935204	45743	54592926	1354
DP1806001309	sebaceous	Ck	CNP0000635	China	Healthy	60.3683	6.06355	66543074	79916	60877088	733
1111525849753200	sebaceous	Ck	CNP0002131	China	Healthy	61.4762	23.4974	156649636	426310	329382555	677
DP1806001398	sebaceous	AI	CNP0000635	China	Healthy	68.564	3.58966	39171974	60729	51109617	707
DP1807004484	sebaceous	AI	CNP0000635	China	Healthy	53.9339	8.29855	91086134	133569	118582823	879
DP1808006719	sebaceous	Fh	CNP0000635	China	Healthy	73.2226	2.91384	31741692	116760	93385619	728
DP1806001314	sebaceous	AI	CNP0000635	China	Healthy	72.6281	3.24887	35672344	117459	90099595	706
DT2007043859-1	sebaceous	Ck	CNP0002131	China	Healthy	98.9978	0.882329	5882196	2203	4316030	20255
DP1807004519	sebaceous	Ck	CNP0000635	China	Healthy	65.4024	6.27044	69375986	98835	76962234	747
DP1808006847	sebaceous	AI	CNP0000635	China	Healthy	88.1102	1.41123	15535968	14033	13622370	952
DP1808006648	sebaceous	Ck	CNP0000635	China	Healthy	76.4419	2.21707	24243194	29873	34533163	1372
DP1806001413	sebaceous	AI	CNP0000635	China	Healthy	39.0791	6.40316	69910470	19804	25724787	1800
DP1808006668	sebaceous	Fh	CNP0000635	China	Healthy	83.1917	1.8278	20059732	22942	20588615	813
DP1807004334	sebaceous	Ck	CNP0000635	China	Healthy	82.7766	5.22177	57181540	35592	39551069	1191
DP1807004388	sebaceous	Ck	CNP0000635	China	Healthy	88.8148	1.87105	20561374	226968	164670445	696
DP1808006865	sebaceous	AI	CNP0000635	China	Healthy	94.7956	0.628513	6960996	89950	59252967	638
DP1806001377	sebaceous	AI	CNP0000635	China	Healthy	56.5329	5.17669	55041086	39617	51491001	1527
DP1808006866	sebaceous	Fh	CNP0000635	China	Healthy	44.2575	5.48354	59777062	59330	48645266	806
DP1806001416	sebaceous	AI	CNP0000635	China	Healthy	88.3031	1.63147	18103406	11778	14033086	1386
DP1806001188	sebaceous	AI	CNP0000635	China	Healthy	87.1358	1.47766	16356608	71232	48928199	638
DP1808006656	sebaceous	Fh	CNP0000635	China	Healthy	83.8332	1.79756	19700454	109994	83207102	681
DP1806001184	sebaceous	Fh	CNP0000635	China	Healthy	89.8303	0.863741	9513636	5666	5274183	955
DP1808006701	sebaceous	Fh	CNP0000635	China	Healthy	71.185	3.64831	39692710	82354	71223558	769
DP1808006664	sebaceous	AI	CNP0000635	China	Healthy	76.4794	2.09764	22915182	41754	40383717	917
DP1808006834	sebaceous	Ck	CNP0000635	China	Healthy	68.1591	2.9703	32625180	51368	46094563	894
DP1806001333	sebaceous	Ck	CNP0000635	China	Healthy	85.8517	1.37206	15334586	64623	43402643	642
DP1807004305	sebaceous	Fh	CNP0000635	China	Healthy	51.2365	17.7354	192553956	27010	34205078	1406
DP1807004380	sebaceous	Fh	CNP0000635	China	Healthy	69.936	5.17491	56034318	44111	50389409	1164
DP1807004366	sebaceous	Fh	CNP0000635	China	Healthy	67.7094	6.19386	67200680	68917	65721591	837
DP1807004415	sebaceous	Ck	CNP0000635	China	Healthy	63.8109	4.96738	54521532	116306	92489525	694
DP1806001247	sebaceous	Fh	CNP0000635	China	Healthy	55.2848	6.28767	68698668	98369	75561225	705
DP1808006869	sebaceous	Fh	CNP0000635	China	Healthy	78.3264	2.95483	32414576	139791	97683158	649
DP1806001195	sebaceous	Ck	CNP0000635	China	Healthy	83.9718	1.5691	17171602	13478	11610331	884
1111525849758899	sebaceous	Ck	CNP0002131	China	Healthy	66.2626	21.6168	144112082	521270	390683908	678
DP1807004363	sebaceous	AI	CNP0000635	China	Healthy	71.8133	6.08039	67113294	69872	54416864	690
DP1807004478	sebaceous	AI	CNP0000635	China	Healthy	81.5641	1.84601	20387364	40504	31696727	736
DP1806001447	sebaceous	Ck	CNP0000635	China	Healthy	84.7003	2.04762	23087118	59164	39601780	636
DP1806001207	sebaceous	Ck	CNP0000635	China	Healthy	90.7611	1.2162	13550570	6825	6316109	926
DP1808006877	sebaceous	AI	CNP0000635	China	Healthy	72.9454	3.81521	41891786	149947	112855308	685
1111525849743314	sebaceous	Ck	CNP0002131	China	Healthy	72.3536	4.17885	27859022	26876	24228177	720
1111525849852394	sebaceous	Ck	CNP0002131	China	Healthy	45.0272	37.2802	248534466	188303	204239760	1150
DP1807004471	sebaceous	AI	CNP0000635	China	Healthy	57.9889	6.24626	68453422	129012	111523666	814
DP1806001296	sebaceous	AI	CNP0000635	China	Healthy	55.1152	4.91049	53698834	124429	88619729	654
DSKIN0151-1	sebaceous	Ck	CNP0002131	China	Healthy	82.8739	15.9889	106592452	575766	432157635	732
DP1808006784	sebaceous	AI	CNP0000635	China	Healthy	84.3466	1.55275	17126392	135166	96150786	675
DT2007045314-1	sebaceous	Ck	CNP0002131	China	Healthy	81.6218	15.3789	102526118	154344	106702867	642
DSKIN0032-1	sebaceous	Ck	CNP0002131	China	Healthy	94.1908	4.63817	30921120	53407	56566323	1107
DP1808006712	sebaceous	AI	CNP0000635	China	Healthy	77.6565	2.49176	27198910	115478	94051618	748
DP1806001204	sebaceous	Ck	CNP0000635	China	Healthy	89.7249	1.17991	12986870	10476	10170886	1005
DP1806001307	sebaceous	Fh	CNP0000635	China	Healthy	76.1314	3.06768	33525488	133995	95627713	673
DP1808006878	sebaceous	Fh	CNP0000635	China	Healthy	74.3403	3.57186	39406480	158405	110812209	658
DP1806001321	sebaceous	Ck	CNP0000635	China	Healthy	83.1543	2.42672	26880630	91165	64166594	674
DP1807004464	sebaceous	Fh	CNP0000635	China	Healthy	67.7574	5.68099	62189772	149590	124507575	808
DP1806001183	sebaceous	Ck	CNP0000635	China	Healthy	77.3716	3.07477	33577610	37914	35048511	942
DP1807004340	sebaceous	Ck	CNP0000635	China	Healthy	83.8753	3.03135	33288444	209966	153243303	677
DP1807004361	sebaceous	Ck	CNP0000635	China	Healthy	76.2041	4.46193	48758974	82302	74361124	763
DT2007045289-1	sebaceous	Ck	CNP0002131	China	Healthy	99.82	0.187298	1248654	2323	6251005	7106
DP1808006799	sebaceous	AI	CNP0000635	China	Healthy	80.9124	2.12414	23320496	125821	88566048	665
DP1807004420	sebaceous	AI	CNP0000635	China	Healthy	82.4972	2.27285	24770628	196474	152466609	726
DP1806001268	sebaceous	Fh	CNP0000635	China	Healthy	56.2829	5.83394	64399440	27393	22055928	749
DP1807004466	sebaceous	Ck	CNP0000635	China	Healthy	90.0906	2.09395	23313426	23482	22039060	885
DP1806001419	sebaceous	AI	CNP0000635	China	Healthy	83.4951	1.56682	17247036	99949	73081692	672
DP1807004307	sebaceous	Ck	CNP0000635	China	Healthy	85.0447	6.63861	72913344	16175	24212304	2399
DP1808006886	sebaceous	AI	CNP0000635	China	Healthy	63.7889	5.24412	57346882	134581	101467736	684
DP1807004375	sebaceous	Fh	CNP0000635	China	Healthy	75.1003	4.13939	45532684	102170	83882748	706
DP1807004368	sebaceous	Ck	CNP0000635	China	Healthy	69.6922	5.73917	62428396	43014	48653436	1230
DSKIN0021-1	sebaceous	Ck	CNP0002131	China	Healthy	97.318	2.87995	19199672	29572	39055702	1645
DP1808006796	sebaceous	AI	CNP0000635	China	Healthy	81.4518	1.99916	22009782	128226	96266688	696
DP1807004518	sebaceous	Fh	CNP0000635	China	Healthy	60.2901	6.2515	68925240	135113	105996274	753
DP1808006683	sebaceous	Fh	CNP0000635	China	Healthy	48.8086	7.37079	80720734	71954	60776251	804
1111525849854017	sebaceous	Ck	CNP0002131	China	Healthy	64.7276	17.6064	117375856	125735	144482757	1206
DP1806001269	sebaceous	AI	CNP0000635	China	Healthy	84.7352	2.02362	22426046	111409	75894066	646
1111525849645395	sebaceous	Ck	CNP0002131	China	Healthy	66.6765	25.1587	167724834	425490	325252504	646
DP1808006906	sebaceous	Ck	CNP0000635	China	Healthy	69.8013	3.37673	37133572	114099	88887855	708
DP1808006859	sebaceous	AI	CNP0000635	China	Healthy	94.1788	0.575468	6422594	66295	43346453	633
DT2007043848-1	sebaceous	Ck	CNP0002131	China	Healthy	98.9321	0.729481	4863204	9310	10622399	1174
DP1808006634	sebaceous	AI	CNP0000635	China	Healthy	69.3066	4.64041	50003206	23946	33288479	1724
DP1806001433	sebaceous	Fh	CNP0000635	China	Healthy	78.7797	3.09766	34740574	15169	13504411	882
DP1806001221	sebaceous	AI	CNP0000635	China	Healthy	79.5177	2.47054	27526344	105161	70168320	630
DP1807004552	sebaceous	Ck	CNP0000635	China	Healthy	84.4506	3.17871	34966646	134229	95459405	669
DT2007045296-1	sebaceous	Ck	CNP0002131	China	Healthy	81.3956	14.4473	96315160	18376	18687113	975
DP1808006678	sebaceous	Ck	CNP0000635	China	Healthy	81.7976	2.31387	25200412	26234	26206387	1067
DS1912044178-1	sebaceous	Ck	CNP0002131	China	Healthy	94.8187	5.9732	39821346	38885	37617871	831
DP1808006746	sebaceous	Fh	CNP0000635	China	Healthy	88.3821	1.85537	20418894	233074	165159427	677
DP1808006890	sebaceous	Fh	CNP0000635	China	Healthy	72.4077	2.70517	29850700	122793	88302140	680
DP1808006736	sebaceous	AI	CNP0000635	China	Healthy	89.2281	1.35435	14932002	144781	99549517	656
DP1806001279	sebaceous	Ck	CNP0000635	China	Healthy	40.3769	10.4332	114260604	151494	119934329	733
DP1808006879	sebaceous	Ck	CNP0000635	China	Healthy	78.7006	3.48068	38470500	222819	157035238	676
DSKIN0023-1	sebaceous	Ck	CNP0002131	China	Healthy	98.0498	1.38351	9223380	7293	8450054	1075
DP1808006814	sebaceous	AI	CNP0000635	China	Healthy	91.995	0.969889	10779350	157006	109175602	669
DP1806001193	sebaceous	Fh	CNP0000635	China	Healthy	86.3718	1.88227	21000076	19857	14590231	688
DP1808006798	sebaceous	Ck	CNP0000635	China	Healthy	86.752	1.45476	16065826	16771	14670922	871
DP1806001324	sebaceous	Ck	CNP0000635	China	Healthy	78.2027	3.69097	41536368	16871	12727927	705
DP1806001318	sebaceous	Ck	CNP0000635	China	Healthy	49.3783	6.85964	75241752	62179	47133559	720
DP1807004298	sebaceous	Ck	CNP0000635	China	Healthy	81.831	3.27727	35979278	218594	157056564	681
DP1808006747	sebaceous	Ck	CNP0000635	China	Healthy	85.3251	2.14734	23739232	208626	145493155	660
DP1806001201	sebaceous	Ck	CNP0000635	China	Healthy	83.1083	1.94379	21587390	68242	48820364	660
DP1808006738	sebaceous	Ck	CNP0000635	China	Healthy	83.8251	2.02846	22108956	161135	117122674	684
DP1807004520	sebaceous	AI	CNP0000635	China	Healthy	55.0814	8.86492	98155744	116597	82134013	673
DP1808006684	sebaceous	Ck	CNP0000635	China	Healthy	61.5981	5.40938	59144196	129958	103064533	727
DP1807004462	sebaceous	AI	CNP0000635	China	Healthy	89.5826	1.66143	18487240	212112	146597819	664
DP1807004492	sebaceous	Ck	CNP0000635	China	Healthy	64.5484	5.87194	65097812	44515	34259357	734
DP1808006744	sebaceous	Ck	CNP0000635	China	Healthy	73.2316	2.88442	31402060	97790	77421405	705
DP1806001249	sebaceous	Ck	CNP0000635	China	Healthy	75.6066	3.6005	39711834	73483	55079377	710
DP1807004480	sebaceous	Ck	CNP0000635	China	Healthy	76.1114	3.8959	42945272	89194	76164899	854
DP1807004548	sebaceous	Fh	CNP0000635	China	Healthy	80.4917	2.92142	31775502	58118	46347159	734
DP1808006733	sebaceous	AI	CNP0000635	China	Healthy	87.4135	2.3249	25559426	42963	36585039	839
DP1808006661	sebaceous	AI	CNP0000635	China	Healthy	90.3471	0.841944	9285456	102870	74239057	663
DP1806001346	sebaceous	Fh	CNP0000635	China	Healthy	44.9298	9.08539	99996064	98939	77035115	733
DP1806001237	sebaceous	Ck	CNP0000635	China	Healthy	91.9671	0.63188	7013654	112347	74515389	638
1111525849743065	sebaceous	Ck	CNP0002131	China	Healthy	76.6345	3.0797	20531310	22643	16599394	664
1111525849737600	sebaceous	Ck	CNP0002131	China	Healthy	76.4131	23.4443	156295050	1017374	686756921	646
DP1807004541	sebaceous	AI	CNP0000635	China	Healthy	68.1891	5.86805	68217362	4267	2835273	642
DP1806001277	sebaceous	Fh	CNP0000635	China	Healthy	73.007	3.55746	39288590	133063	95370020	663
DP1807004425	sebaceous	Fh	CNP0000635	China	Healthy	90.6483	1.56118	17532626	204929	142589868	671
DP1808006772	sebaceous	AI	CNP0000635	China	Healthy	85.0239	1.74246	19095688	144182	103634172	672
DP1806001476	sebaceous	AI	CNP0000635	China	Healthy	78.0212	4.1798	45941790	12694	18802369	1957
DS1912042274-1	sebaceous	Ck	CNP0002131	China	Healthy	99.4377	0.438103	2920688	6583	9721293	1772
DP1808006873	sebaceous	Ck	CNP0000635	China	Healthy	77.6266	3.22298	35357810	159060	122333034	738
DP1807004444	sebaceous	AI	CNP0000635	China	Healthy	62.1486	5.53717	60223502	118081	90737493	717
DP1807004533	sebaceous	Fh	CNP0000635	China	Healthy	82.6443	3.54814	39359528	171623	116832318	655
DP1806001411	sebaceous	Ck	CNP0000635	China	Healthy	54.1002	5.9788	66959274	122601	92632710	711
DP1808006822	sebaceous	Ck	CNP0000635	China	Healthy	89.1023	1.43529	15931584	170206	115017942	650
DP1806001231	sebaceous	Ck	CNP0000635	China	Healthy	85.3737	1.3031	14597622	66179	43656602	621
DP1807004546	sebaceous	Ck	CNP0000635	China	Healthy	83.6824	2.96342	32488634	114866	84671788	702
DP1806001222	sebaceous	Ck	CNP0000635	China	Healthy	74.3601	2.58381	28607178	127241	85672092	647
DP1806001273	sebaceous	Ck	CNP0000635	China	Healthy	53.9829	6.19595	68325260	129218	91142674	658
DP1807004297	sebaceous	AI	CNP0000635	China	Healthy	86.822	2.24113	24722094	190313	138869027	701
DP1806001295	sebaceous	Fh	CNP0000635	China	Healthy	74.3755	2.36118	25944926	82721	60181353	662
DP1808006756	sebaceous	Ck	CNP0000635	China	Healthy	87.1245	1.45984	16100192	157561	109284365	664
DP1807004521	sebaceous	Fh	CNP0000635	China	Healthy	80.5779	3.13657	34435860	213759	155029802	682
DP1808006770	sebaceous	Fh	CNP0000635	China	Healthy	88.8485	1.12322	12372926	110773	78842610	662
DP1806001454	sebaceous	Fh	CNP0000635	China	Healthy	76.945	3.4526	38433588	40955	36614665	906
DP1807004390	sebaceous	AI	CNP0000635	China	Healthy	65.5621	5.53938	60407078	100258	88268381	805
DP1808006858	sebaceous	Ck	CNP0000635	China	Healthy	89.8847	1.10901	12309348	87776	57429980	629
DP1808006783	sebaceous	Ck	CNP0000635	China	Healthy	75.1679	3.16356	34500540	190874	142565244	708
DP1808006705	sebaceous	Ck	CNP0000635	China	Healthy	56.8949	6.5821	72235846	174761	132892525	723
DP1808006771	sebaceous	Ck	CNP0000635	China	Healthy	65.1693	3.03562	33030276	51591	43578941	758
DP1806001304	sebaceous	Fh	CNP0000635	China	Healthy	88.3003	1.38979	15399180	111688	75617777	633
DP1807004542	sebaceous	Fh	CNP0000635	China	Healthy	79.229	2.70775	29707016	83885	61683767	701
DP1808006761	sebaceous	Fh	CNP0000635	China	Healthy	85.41	1.84343	20200228	172123	127918518	694
DP1807004445	sebaceous	Ck	CNP0000635	China	Healthy	81.2617	3.24968	35511402	92591	74431257	754
DP1806001455	sebaceous	AI	CNP0000635	China	Healthy	90.8675	1.17732	13107876	14274	13854075	1034
DP1806001280	sebaceous	Fh	CNP0000635	China	Healthy	94.0091	1.09793	12397176	184544	122945804	650
1111525849743604	sebaceous	Ck	CNP0002131	China	Healthy	58.8037	18.2749	121832930	201616	152119615	629
DP1806001306	sebaceous	Ck	CNP0000635	China	Healthy	97.8573	0.482619	5672550	142123	108912374	712
DP1807004470	sebaceous	Fh	CNP0000635	China	Healthy	70.7265	4.01422	44285586	36316	39658225	1161
DP1806001320	sebaceous	AI	CNP0000635	China	Healthy	55.4949	5.2405	57177994	54426	55127521	1033
DP1807004556	sebaceous	AI	CNP0000635	China	Healthy	88.6914	2.28842	25354158	15777	20243850	1593
DP1807004384	sebaceous	AI	CNP0000635	China	Healthy	83.2065	2.41248	26260736	61350	49865603	677
DP1808006704	sebaceous	Fh	CNP0000635	China	Healthy	64.3047	4.80423	52536758	189265	143462602	719
DP1807004461	sebaceous	Fh	CNP0000635	China	Healthy	78.9457	4.12883	45634514	55252	50429131	866
DP1808006711	sebaceous	Ck	CNP0000635	China	Healthy	56.2326	5.50717	59900948	134506	127397175	981
DS1912041098-1	sebaceous	Ck	CNP0002131	China	Healthy	93.2099	5.62073	37471546	69708	67900653	864
DP1808006688	sebaceous	AI	CNP0000635	China	Healthy	87.1533	1.78369	19561122	124130	93403301	692
DP1806001317	sebaceous	AI	CNP0000635	China	Healthy	72.2403	3.15059	34666052	54398	40260452	700
DP1807004571	sebaceous	AI	CNP0000635	China	Healthy	47.8826	9.71927	104300364	53838	58304202	1160
DP1807004454	sebaceous	Ck	CNP0000635	China	Healthy	83.8486	2.11639	23455752	118909	82246359	650
DP1806001353	sebaceous	AI	CNP0000635	China	Healthy	78.5345	3.00634	33373838	61407	43587345	682
DP1806001456	sebaceous	Ck	CNP0000635	China	Healthy	81.3942	2.43546	27235760	27010	22047537	806
DP1807004320	sebaceous	Fh	CNP0000635	China	Healthy	79.1228	4.44583	48863178	31261	39175942	1515
DP1808006629	sebaceous	Fh	CNP0000635	China	Healthy	80.445	1.92409	21090516	73645	57420058	689
DP1808006808	sebaceous	AI	CNP0000635	China	Healthy	92.4583	0.743044	8276606	125852	86244202	655
1111525849475912	sebaceous	Ck	CNP0002131	China	Healthy	49.3336	26.5891	177260644	136584	170581999	1438
DP1806001415	sebaceous	Fh	CNP0000635	China	Healthy	86.6114	1.78628	19847368	147547	100743678	643
DP1807004465	sebaceous	AI	CNP0000635	China	Healthy	76.2365	3.85959	42551220	181128	140506616	759
DP1807004350	sebaceous	Fh	CNP0000635	China	Healthy	71.4815	4.57761	49417352	78444	72806131	809
DP1807004570	sebaceous	Ck	CNP0000635	China	Healthy	84.3092	3.38524	36570162	192298	151745658	761
DP1807004381	sebaceous	AI	CNP0000635	China	Healthy	76.5018	3.96989	43214146	135228	106910689	709
DP1806001397	sebaceous	Fh	CNP0000635	China	Healthy	78.7275	2.58065	28618632	95170	68918019	654
DP1808006651	sebaceous	Ck	CNP0000635	China	Healthy	86.8992	1.47468	16102086	22402	23753213	1067
DP1807004302	sebaceous	Fh	CNP0000635	China	Healthy	88.2694	2.6233	28733882	6161	9789204	5066
DP1806001429	sebaceous	Ck	CNP0000635	China	Healthy	86.7643	2.04855	23412192	13834	11243225	799
DP1808006726	sebaceous	Ck	CNP0000635	China	Healthy	87.6182	1.44975	15869212	135092	93220761	661
DP1806001385	sebaceous	Fh	CNP0000635	China	Healthy	53.7838	5.88624	64193604	102996	84411335	753
DP1806001339	sebaceous	Ck	CNP0000635	China	Healthy	91.5723	1.19416	13392464	157333	105607118	641
DP1806001436	sebaceous	Fh	CNP0000635	China	Healthy	73.1094	3.50629	39308542	13781	14764296	1211
DP1808006880	sebaceous	AI	CNP0000635	China	Healthy	80.3988	2.68947	29916220	172756	123052518	664
DS1912041105-1	sebaceous	Ck	CNP0002131	China	Healthy	94.4615	4.15913	27727540	41062	35087770	774
DP1807004450	sebaceous	AI	CNP0000635	China	Healthy	80.9863	3.10977	34250422	64412	54682934	837
DSKIN0038-1	sebaceous	Ck	CNP0002131	China	Healthy	98.0871	1.93873	12924884	27228	36536753	1576
DP1808006641	sebaceous	Fh	CNP0000635	China	Healthy	72.2755	3.03315	33148978	50928	45096382	757
DP1807004452	sebaceous	Fh	CNP0000635	China	Healthy	77.5552	3.82013	42154088	14350	17984707	1510
DP1808006813	sebaceous	Ck	CNP0000635	China	Healthy	91.8681	0.99474	11078084	169641	116373657	662
DP1808006843	sebaceous	Ck	CNP0000635	China	Healthy	69.7511	3.91391	42677590	26884	28099577	1117
DP1807004352	sebaceous	Ck	CNP0000635	China	Healthy	90.9661	1.67764	18472740	193099	140290784	684
DP1806001349	sebaceous	Fh	CNP0000635	China	Healthy	85.1896	2.47462	27904698	29782	22359143	724
DP1807004339	sebaceous	AI	CNP0000635	China	Healthy	77.7096	5.38939	58779226	145967	120225028	757
DP1807004555	sebaceous	Ck	CNP0000635	China	Healthy	83.4131	3.55703	38298704	58873	52835813	868
DP1806001322	sebaceous	Fh	CNP0000635	China	Healthy	77.9891	3.25172	36171194	95606	67644058	672
DP1808006720	sebaceous	Ck	CNP0000635	China	Healthy	82.1619	2.08833	22922650	154591	111173318	673
DP1808006725	sebaceous	Fh	CNP0000635	China	Healthy	90.7897	0.893487	9679470	87068	60540344	664
DP1808006816	sebaceous	Ck	CNP0000635	China	Healthy	72.9461	3.42972	37897290	63688	47734775	703
DP1807004401	sebaceous	Fh	CNP0000635	China	Healthy	67.3088	4.52153	49084700	43392	51012795	1299
DP1806001229	sebaceous	Fh	CNP0000635	China	Healthy	88.1704	1.27551	14491856	36916	24059495	609
DP1806001434	sebaceous	AI	CNP0000635	China	Healthy	89.5241	1.42064	16007758	106886	71931646	645
DP1808006757	sebaceous	AI	CNP0000635	China	Healthy	92.8886	0.842268	9263948	64157	54858015	862
DP1807004569	sebaceous	Fh	CNP0000635	China	Healthy	86.965	2.70665	29330918	224090	171162889	731
DP1807004413	sebaceous	Fh	CNP0000635	China	Healthy	96.0829	0.693343	7843756	4271	3643816	869
DP1806001338	sebaceous	AI	CNP0000635	China	Healthy	89.1116	1.86072	21097976	15007	12051228	764
DP1806001226	sebaceous	Fh	CNP0000635	China	Healthy	92.1475	0.984593	11130366	131939	86428248	630
DP1808006894	sebaceous	Ck	CNP0000635	China	Healthy	91.2075	1.12571	12547756	167915	114500986	654
DP1807004386	sebaceous	Fh	CNP0000635	China	Healthy	85.1842	2.77222	30361652	249578	178402924	686
DP1806001223	sebaceous	Fh	CNP0000635	China	Healthy	76.0241	2.51916	27771592	77054	50970811	632
DP1807004376	sebaceous	Ck	CNP0000635	China	Healthy	75.6585	4.4396	48622584	136878	110284750	704
DP1806001192	sebaceous	Ck	CNP0000635	China	Healthy	88.898	0.998569	11043992	25323	16652987	616
DP1808006870	sebaceous	Ck	CNP0000635	China	Healthy	91.6342	1.08434	12058022	152939	102259724	642
DP1806001360	sebaceous	Ck	CNP0000635	China	Healthy	84.8833	2.0314	22689432	32643	27063536	801
DP1807004294	sebaceous	AI	CNP0000635	China	Healthy	77.542	3.94429	42934836	176728	131894935	696
DP1806001200	sebaceous	AI	CNP0000635	China	Healthy	87.414	1.81901	20126512	122138	85589761	668
DP1806001390	sebaceous	Ck	CNP0000635	China	Healthy	79.9925	2.37845	26149700	106238	74125839	642
DP1807004374	sebaceous	Ck	CNP0000635	China	Healthy	83.7539	2.38237	26299622	108382	88077877	705
DP1807004442	sebaceous	Ck	CNP0000635	China	Healthy	92.118	1.52419	17041436	8500	8961864	1019
DP1808006852	sebaceous	Ck	CNP0000635	China	Healthy	82.7153	2.21222	24410902	169055	117098421	659
DP1806001389	sebaceous	AI	CNP0000635	China	Healthy	89.0271	1.17151	13031318	83113	55744598	615
DP1808006779	sebaceous	Fh	CNP0000635	China	Healthy	55.0649	7.85853	84676312	249723	235059889	948
DP1806001425	sebaceous	AI	CNP0000635	China	Healthy	73.256	3.80062	43554334	7109	5601055	750
DP1806001474	sebaceous	Ck	CNP0000635	China	Healthy	80.5918	2.00192	22168298	15755	17529066	1218
DP1807004293	sebaceous	Fh	CNP0000635	China	Healthy	83.6826	3.74393	41310018	22158	24860741	1197
DSKIN0034-1	sebaceous	Ck	CNP0002131	China	Healthy	94.87	4.22849	28189910	31598	40175291	1519
1111525849861219	sebaceous	Ck	CNP0002131	China	Healthy	74.1747	10.6834	71222384	225192	216511496	871
DP1806001337	sebaceous	Fh	CNP0000635	China	Healthy	90.4589	1.16642	13125782	122184	80288218	625
DP1807004576	sebaceous	Ck	CNP0000635	China	Healthy	87.285	1.43918	15594526	42415	36718722	792
DP1808006797	sebaceous	Fh	CNP0000635	China	Healthy	62.0237	4.77919	52385508	142645	100221636	664
DP1806001388	sebaceous	Fh	CNP0000635	China	Healthy	82.2443	2.20975	24652572	105473	70710456	621
DP1806001239	sebaceous	AI	CNP0000635	China	Healthy	87.5474	1.5754	17488394	152701	102709035	638
DP1807004315	sebaceous	AI	CNP0000635	China	Healthy	81.6586	4.6028	50479594	24437	26226257	1010
DP1806001238	sebaceous	Fh	CNP0000635	China	Healthy	89.8128	1.21763	13520876	163343	109742871	646
DT2007044652-1	sebaceous	Ck	CNP0002131	China	Healthy	86.4168	14.6043	97361946	70566	76739115	1026
DP1807004369	sebaceous	Fh	CNP0000635	China	Healthy	81.5461	3.36255	36790084	97943	76175297	679
DP1806001283	sebaceous	Fh	CNP0000635	China	Healthy	62.1699	3.90885	42895918	52707	38823767	639
[truncated: 762 more rows]

## Sheet: Supplementary Table 3
Supplementary Table 3. Taxonomy, geNomad and CheckV assessment of the medium/high-quality vOTUs.
seq_name	length	topology (checkv)	topology (genomad)	proviral_length	gene_count	viral_genes	host_genes	virus_score	checkv_quality	miuvig_quality	completeness	completeness_method	contamination	n_hallmarks	marker_enrichment	taxonomy
T2108173981:k141_797347_length_23995_cov_32.0000	23995	No	No terminal repeats	NA	25	25	0	0.9837	Medium-quality	Genome-fragment	60.09	AAI-based (high-confidence)	0	11	38.5536	Viruses;Duplodnaviria;Heunggongvirae;Uroviricota;Caudoviricetes;;Autographiviridae
T2107171987:k141_456834_length_12710_cov_120.8658	12710	No	No terminal repeats	NA	12	7	0	0.9837	Medium-quality	Genome-fragment	64.97	AAI-based (medium-confidence)	0	5	20.3719	Viruses;Duplodnaviria;Heunggongvirae;Uroviricota;Caudoviricetes;;
1111525849743902:k141_59977_length_7113_cov_740.6532	7113	No	No terminal repeats	NA	7	5	0	0.9836	High-quality	High-quality	94.84	AAI-based (high-confidence)	0	7	12.028	Viruses;Monodnaviria;Shotokuvirae;Cossaviricota;Papovaviricetes;Zurhausenvirales;Papillomaviridae
1111525849663740:k141_2379037_length_7521_cov_39.0053	7521	No	DTR	NA	7	6	0	0.9836	Complete	High-quality	100	DTR (high-confidence)	0	7	12.028	Viruses;Monodnaviria;Shotokuvirae;Cossaviricota;Papovaviricetes;Zurhausenvirales;Papillomaviridae
MET0223:k119_118143_length_19166_cov_152.0000	19166	No	No terminal repeats	NA	22	19	0	0.9836	Medium-quality	Genome-fragment	50.23	AAI-based (high-confidence)	0	4	34.9416	Viruses;Duplodnaviria;Heunggongvirae;Uroviricota;Caudoviricetes;;
1111525849480310:k141_1331321_length_7309_cov_471.0657	7309	No	DTR	NA	7	6	0	0.9836	Complete	High-quality	100	DTR (high-confidence)	0	7	12.028	Viruses;Monodnaviria;Shotokuvirae;Cossaviricota;Papovaviricetes;Zurhausenvirales;Papillomaviridae
MET0658:k119_96454_length_11945_cov_94.0000	11945	No	No terminal repeats	NA	13	8	0	0.9836	Medium-quality	Genome-fragment	54.53	AAI-based (high-confidence)	0	3	22.1434	Viruses;Duplodnaviria;Heunggongvirae;Uroviricota;Caudoviricetes;;
T2108174078:k141_83840_length_7449_cov_107.0146	7449	No	DTR	NA	7	7	0	0.9835	Complete	High-quality	100	DTR (high-confidence)	0	7	12.028	Viruses;Monodnaviria;Shotokuvirae;Cossaviricota;Papovaviricetes;Zurhausenvirales;Papillomaviridae
MET0111:k119_37502_length_7215_cov_396.0558	7215	No	DTR	NA	6	6	0	0.9835	Complete	High-quality	100	DTR (high-confidence)	0	6	10.3097	Viruses;Monodnaviria;Shotokuvirae;Cossaviricota;Papovaviricetes;Zurhausenvirales;Papillomaviridae
DP1806001414:k119_9901_length_7499_cov_470.0637	7499	No	DTR	NA	7	6	0	0.9835	Complete	High-quality	100	DTR (high-confidence)	0	7	12.028	Viruses;Monodnaviria;Shotokuvirae;Cossaviricota;Papovaviricetes;Zurhausenvirales;Papillomaviridae
T2108173976:k141_133770_length_7495_cov_351.0000	7495	No	DTR	NA	7	7	0	0.9835	Complete	High-quality	100	DTR (high-confidence)	0	7	12.028	Viruses;Monodnaviria;Shotokuvirae;Cossaviricota;Papovaviricetes;Zurhausenvirales;Papillomaviridae
T2108174000:k141_1732951_length_7262_cov_34.0048	7262	No	DTR	NA	7	7	0	0.9835	Complete	High-quality	100	DTR (high-confidence)	0	7	12.028	Viruses;Monodnaviria;Shotokuvirae;Cossaviricota;Papovaviricetes;Zurhausenvirales;Papillomaviridae
T2108174003:k141_1647205_length_7262_cov_41.0000	7262	No	DTR	NA	7	7	0	0.9835	Complete	High-quality	100	DTR (high-confidence)	0	7	12.028	Viruses;Monodnaviria;Shotokuvirae;Cossaviricota;Papovaviricetes;Zurhausenvirales;Papillomaviridae
T2108174111:k141_144439_length_7276_cov_157.0000	7276	No	DTR	NA	6	5	0	0.9835	Complete	High-quality	100	DTR (high-confidence)	0	6	10.3097	Viruses;Monodnaviria;Shotokuvirae;Cossaviricota;Papovaviricetes;Zurhausenvirales;Papillomaviridae
T2108174002:k141_1229541_length_7183_cov_164.0000	7183	No	No terminal repeats	NA	6	6	0	0.9835	High-quality	High-quality	98.77	AAI-based (high-confidence)	0	6	10.3097	Viruses;Monodnaviria;Shotokuvirae;Cossaviricota;Papovaviricetes;Zurhausenvirales;Papillomaviridae
T2108174076:k141_142258_length_7267_cov_118.0166	7267	No	DTR	NA	7	6	0	0.9835	Complete	High-quality	100	DTR (high-confidence)	0	7	12.028	Viruses;Monodnaviria;Shotokuvirae;Cossaviricota;Papovaviricetes;Zurhausenvirales;Papillomaviridae
T2108174107:k141_412952_length_7276_cov_310.0000	7276	No	DTR	NA	6	6	0	0.9835	Complete	High-quality	100	DTR (high-confidence)	0	6	10.3097	Viruses;Monodnaviria;Shotokuvirae;Cossaviricota;Papovaviricetes;Zurhausenvirales;Papillomaviridae
T2108174088:k141_1863071_length_7431_cov_57.0078	7431	No	DTR	NA	6	5	0	0.9835	Complete	High-quality	100	DTR (high-confidence)	0	6	10.3097	Viruses;Monodnaviria;Shotokuvirae;Cossaviricota;Papovaviricetes;Zurhausenvirales;Papillomaviridae
T2107171983:k141_291988_length_7236_cov_123.0173	7236	No	DTR	NA	6	6	0	0.9835	Complete	High-quality	100	DTR (high-confidence)	0	6	10.3097	Viruses;Monodnaviria;Shotokuvirae;Cossaviricota;Papovaviricetes;Zurhausenvirales;Papillomaviridae
T2108173978:k141_1738137_length_7517_cov_41.0056	7517	No	DTR	NA	7	6	0	0.9835	Complete	High-quality	100	DTR (high-confidence)	0	7	12.028	Viruses;Monodnaviria;Shotokuvirae;Cossaviricota;Papovaviricetes;Zurhausenvirales;Papillomaviridae
T2108174123:k141_773976_length_7276_cov_48.0067	7276	No	DTR	NA	6	6	0	0.9835	Complete	High-quality	100	DTR (high-confidence)	0	6	10.3097	Viruses;Monodnaviria;Shotokuvirae;Cossaviricota;Papovaviricetes;Zurhausenvirales;Papillomaviridae
T2108174112:k141_839398_length_7268_cov_85.0119	7268	No	DTR	NA	6	6	0	0.9835	Complete	High-quality	100	DTR (high-confidence)	0	6	10.3097	Viruses;Monodnaviria;Shotokuvirae;Cossaviricota;Papovaviricetes;Zurhausenvirales;Papillomaviridae
T2108173984:k141_1550007_length_7495_cov_74.0101	7495	No	DTR	NA	7	6	0	0.9835	Complete	High-quality	100	DTR (high-confidence)	0	7	12.028	Viruses;Monodnaviria;Shotokuvirae;Cossaviricota;Papovaviricetes;Zurhausenvirales;Papillomaviridae
T2108173995:k141_218551_length_7358_cov_155.0000	7358	No	No terminal repeats	NA	6	5	0	0.9834	High-quality	High-quality	100	AAI-based (high-confidence)	0	6	10.3097	Viruses;Monodnaviria;Shotokuvirae;Cossaviricota;Papovaviricetes;Zurhausenvirales;Papillomaviridae
MET1275:k141_304_length_7528_cov_188.0255	7528	No	DTR	NA	7	6	0	0.9834	Complete	High-quality	100	DTR (high-confidence)	0	7	12.028	Viruses;Monodnaviria;Shotokuvirae;Cossaviricota;Papovaviricetes;Zurhausenvirales;Papillomaviridae
T2108173957:k141_442529_length_7256_cov_84.0000	7256	No	DTR	NA	7	7	0	0.9834	Complete	High-quality	100	DTR (high-confidence)	0	7	12.028	Viruses;Monodnaviria;Shotokuvirae;Cossaviricota;Papovaviricetes;Zurhausenvirales;Papillomaviridae
T2108174119:k141_330541_length_7276_cov_59.0000	7276	No	DTR	NA	6	6	0	0.9834	Complete	High-quality	100	DTR (high-confidence)	0	6	10.3097	Viruses;Monodnaviria;Shotokuvirae;Cossaviricota;Papovaviricetes;Zurhausenvirales;Papillomaviridae
T2109199206:k141_51300_length_7377_cov_126.0000	7377	No	DTR	NA	6	6	0	0.9834	Complete	High-quality	100	DTR (high-confidence)	0	6	10.3097	Viruses;Monodnaviria;Shotokuvirae;Cossaviricota;Papovaviricetes;Zurhausenvirales;Papillomaviridae
T2108174114:k141_463987_length_7268_cov_75.0000	7268	No	DTR	NA	7	7	0	0.9834	Complete	High-quality	100	DTR (high-confidence)	0	7	12.028	Viruses;Monodnaviria;Shotokuvirae;Cossaviricota;Papovaviricetes;Zurhausenvirales;Papillomaviridae
1111525849852309:k141_989267_length_7606_cov_84.0000	7606	No	DTR	NA	7	7	0	0.9834	Complete	High-quality	100	DTR (high-confidence)	0	7	12.028	Viruses;Monodnaviria;Shotokuvirae;Cossaviricota;Papovaviricetes;Zurhausenvirales;Papillomaviridae
T2108174131:k141_528647_length_10028_cov_86.9045	10028	No	No terminal repeats	NA	8	5	0	0.9834	Medium-quality	Genome-fragment	51.81	AAI-based (medium-confidence)	0	4	13.7463	Viruses;Duplodnaviria;Heunggongvirae;Uroviricota;Caudoviricetes;;
1111525849861911:k141_724273_length_7386_cov_19.0000	7386	No	No terminal repeats	NA	6	6	0	0.9834	High-quality	High-quality	100	AAI-based (high-confidence)	0	6	10.3097	Viruses;Monodnaviria;Shotokuvirae;Cossaviricota;Papovaviricetes;Zurhausenvirales;Papillomaviridae
1111525849747079:k141_199263_length_7401_cov_14932.0000	7401	No	DTR	NA	7	6	0	0.9834	Complete	High-quality	100	DTR (high-confidence)	0	7	12.028	Viruses;Monodnaviria;Shotokuvirae;Cossaviricota;Papovaviricetes;Zurhausenvirales;Papillomaviridae
T2108174069:k141_504554_length_7256_cov_119.0000	7256	No	DTR	NA	6	6	0	0.9834	Complete	High-quality	100	DTR (high-confidence)	0	6	10.3097	Viruses;Monodnaviria;Shotokuvirae;Cossaviricota;Papovaviricetes;Zurhausenvirales;Papillomaviridae
T2108174086:k141_180079_length_7318_cov_1440.0000	7318	No	DTR	NA	7	6	0	0.9834	Complete	High-quality	100	DTR (high-confidence)	0	7	12.028	Viruses;Monodnaviria;Shotokuvirae;Cossaviricota;Papovaviricetes;Zurhausenvirales;Papillomaviridae
1111525849645140:k141_323565_length_7276_cov_112.0000	7276	No	DTR	NA	6	5	0	0.9834	Complete	High-quality	100	DTR (high-confidence)	0	6	10.3097	Viruses;Monodnaviria;Shotokuvirae;Cossaviricota;Papovaviricetes;Zurhausenvirales;Papillomaviridae
MET0132:k119_22693_length_7348_cov_92.0127	7348	No	DTR	NA	6	6	0	0.9833	Complete	High-quality	100	DTR (high-confidence)	0	6	10.3097	Viruses;Monodnaviria;Shotokuvirae;Cossaviricota;Papovaviricetes;Zurhausenvirales;Papillomaviridae
T2108173919:k141_705962_length_7521_cov_93.0126	7521	No	DTR	NA	7	6	0	0.9833	Complete	High-quality	100	DTR (high-confidence)	0	7	12.028	Viruses;Monodnaviria;Shotokuvirae;Cossaviricota;Papovaviricetes;Zurhausenvirales;Papillomaviridae
T2108174095:k141_3257210_length_24272_cov_81.3672	24272	No	No terminal repeats	NA	29	28	0	0.9833	Medium-quality	Genome-fragment	60.66	AAI-based (high-confidence)	0	10	38.5631	Viruses;Duplodnaviria;Heunggongvirae;Uroviricota;Caudoviricetes;;Autographiviridae
MET0226:k119_23962_length_7383_cov_66.0000	7383	No	No terminal repeats	NA	7	6	0	0.9833	High-quality	High-quality	100	AAI-based (high-confidence)	0	7	12.028	Viruses;Monodnaviria;Shotokuvirae;Cossaviricota;Papovaviricetes;Zurhausenvirales;Papillomaviridae
T2108173965:k141_61335_length_23399_cov_1.0119	23399	No	No terminal repeats	NA	27	24	0	0.9833	Medium-quality	Genome-fragment	52.71	AAI-based (high-confidence)	0	8	41.0612	Viruses;Duplodnaviria;Heunggongvirae;Uroviricota;Caudoviricetes;;
T2108173963:k141_163997_length_7176_cov_95.0000	7176	No	No terminal repeats	NA	6	6	0	0.9833	High-quality	High-quality	99	AAI-based (high-confidence)	0	6	10.3097	Viruses;Monodnaviria;Shotokuvirae;Cossaviricota;Papovaviricetes;Zurhausenvirales;Papillomaviridae
1111525849669352:k141_1458332_length_7436_cov_34.0047	7436	No	DTR	NA	6	6	0	0.9833	Complete	High-quality	100	DTR (high-confidence)	0	6	10.3097	Viruses;Monodnaviria;Shotokuvirae;Cossaviricota;Papovaviricetes;Zurhausenvirales;Papillomaviridae
1111525849772552:k141_797250_length_7606_cov_70.0094	7606	No	DTR	NA	6	6	0	0.9833	Complete	High-quality	100	DTR (high-confidence)	0	6	10.3097	Viruses;Monodnaviria;Shotokuvirae;Cossaviricota;Papovaviricetes;Zurhausenvirales;Papillomaviridae
T2108174106:k141_496358_length_7276_cov_142.0000	7276	No	DTR	NA	5	5	0	0.9833	Complete	High-quality	100	DTR (high-confidence)	0	5	8.5914	Viruses;Monodnaviria;Shotokuvirae;Cossaviricota;Papovaviricetes;Zurhausenvirales;Papillomaviridae
T2108174090:k141_1841279_length_7495_cov_121.0165	7495	No	DTR	NA	7	7	0	0.9833	Complete	High-quality	100	DTR (high-confidence)	0	7	12.028	Viruses;Monodnaviria;Shotokuvirae;Cossaviricota;Papovaviricetes;Zurhausenvirales;Papillomaviridae
T2108173911:k141_97218_length_7520_cov_153.0000	7520	No	DTR	NA	7	6	0	0.9833	Complete	High-quality	100	DTR (high-confidence)	0	7	12.028	Viruses;Monodnaviria;Shotokuvirae;Cossaviricota;Papovaviricetes;Zurhausenvirales;Papillomaviridae
1111525849858348:k141_524403_length_7606_cov_37.0050	7606	No	DTR	NA	6	6	0	0.9833	Complete	High-quality	100	DTR (high-confidence)	0	6	10.3097	Viruses;Monodnaviria;Shotokuvirae;Cossaviricota;Papovaviricetes;Zurhausenvirales;Papillomaviridae
T2108174141:k141_410218_length_7264_cov_155.0218	7264	No	DTR	NA	7	7	0	0.9833	Complete	High-quality	100	DTR (high-confidence)	0	7	12.028	Viruses;Monodnaviria;Shotokuvirae;Cossaviricota;Papovaviricetes;Zurhausenvirales;Papillomaviridae
T2108174001:k141_144202_length_7262_cov_91.0000	7262	No	DTR	NA	7	7	0	0.9833	Complete	High-quality	100	DTR (high-confidence)	0	7	12.028	Viruses;Monodnaviria;Shotokuvirae;Cossaviricota;Papovaviricetes;Zurhausenvirales;Papillomaviridae
T2108174036:k141_920408_length_7325_cov_91.0127	7325	No	DTR	NA	6	5	0	0.9833	Complete	High-quality	100	DTR (high-confidence)	0	6	10.3097	Viruses;Monodnaviria;Shotokuvirae;Cossaviricota;Papovaviricetes;Zurhausenvirales;Papillomaviridae
1111525849662927:k141_365091_length_7360_cov_46.0064	7360	No	DTR	NA	6	6	0	0.9833	Complete	High-quality	100	DTR (high-confidence)	0	6	10.3097	Viruses;Monodnaviria;Shotokuvirae;Cossaviricota;Papovaviricetes;Zurhausenvirales;Papillomaviridae
T2108174101:k141_1568435_length_7354_cov_77.0107	7354	No	DTR	NA	7	7	0	0.9833	Complete	High-quality	100	DTR (high-confidence)	0	7	12.028	Viruses;Monodnaviria;Shotokuvirae;Cossaviricota;Papovaviricetes;Zurhausenvirales;Papillomaviridae
T2108173975:k141_973503_length_7495_cov_571.0776	7495	No	DTR	NA	7	7	0	0.9833	Complete	High-quality	100	DTR (high-confidence)	0	7	12.028	Viruses;Monodnaviria;Shotokuvirae;Cossaviricota;Papovaviricetes;Zurhausenvirales;Papillomaviridae
T2108173974:k141_656136_length_7495_cov_697.0000	7495	No	DTR	NA	7	6	0	0.9833	Complete	High-quality	100	DTR (high-confidence)	0	7	12.028	Viruses;Monodnaviria;Shotokuvirae;Cossaviricota;Papovaviricetes;Zurhausenvirales;Papillomaviridae
T2108174121:k141_90059_length_7276_cov_70.0000	7276	No	DTR	NA	6	5	0	0.9833	Complete	High-quality	100	DTR (high-confidence)	0	6	10.3097	Viruses;Monodnaviria;Shotokuvirae;Cossaviricota;Papovaviricetes;Zurhausenvirales;Papillomaviridae
1111525849858550:k141_287432_length_6547_cov_122.0000	6547	No	No terminal repeats	NA	7	6	0	0.9833	High-quality	High-quality	90.42	AAI-based (high-confidence)	0	7	12.028	Viruses;Monodnaviria;Shotokuvirae;Cossaviricota;Papovaviricetes;Zurhausenvirales;Papillomaviridae
T2108174067:k141_1373477_length_7286_cov_84.9674	7286	No	DTR	NA	6	6	0	0.9833	Complete	High-quality	100	DTR (high-confidence)	0	6	10.3097	Viruses;Monodnaviria;Shotokuvirae;Cossaviricota;Papovaviricetes;Zurhausenvirales;Papillomaviridae
T2108174009:k141_158329_length_7269_cov_511.0000	7269	No	DTR	NA	6	6	0	0.9833	Complete	High-quality	100	DTR (high-confidence)	0	6	10.3097	Viruses;Monodnaviria;Shotokuvirae;Cossaviricota;Papovaviricetes;Zurhausenvirales;Papillomaviridae
T2108174117:k141_106796_length_7276_cov_143.0000	7276	No	DTR	NA	6	6	0	0.9833	Complete	High-quality	100	DTR (high-confidence)	0	6	10.3097	Viruses;Monodnaviria;Shotokuvirae;Cossaviricota;Papovaviricetes;Zurhausenvirales;Papillomaviridae
T2107171986:k141_119711_length_7377_cov_136.0000	7377	No	DTR	NA	7	7	0	0.9833	Complete	High-quality	100	DTR (high-confidence)	0	7	12.028	Viruses;Monodnaviria;Shotokuvirae;Cossaviricota;Papovaviricetes;Zurhausenvirales;Papillomaviridae
DT2007043849-1:k141_6212_length_7328_cov_796.1108	7328	No	DTR	NA	6	5	0	0.9833	Complete	High-quality	100	DTR (high-confidence)	0	6	10.3097	Viruses;Monodnaviria;Shotokuvirae;Cossaviricota;Papovaviricetes;Zurhausenvirales;Papillomaviridae
T2107172007:k141_1113054_length_7354_cov_126.0175	7354	No	DTR	NA	6	6	0	0.9833	Complete	High-quality	100	DTR (high-confidence)	0	6	10.3097	Viruses;Monodnaviria;Shotokuvirae;Cossaviricota;Papovaviricetes;Zurhausenvirales;Papillomaviridae
MET0248:k119_64581_length_7160_cov_134.0000	7160	No	No terminal repeats	NA	6	6	0	0.9833	High-quality	High-quality	98.56	AAI-based (high-confidence)	0	6	10.3097	Viruses;Monodnaviria;Shotokuvirae;Cossaviricota;Papovaviricetes;Zurhausenvirales;Papillomaviridae
T2107171957:k141_11366_length_7400_cov_8869.0000	7400	No	DTR	NA	6	6	0	0.9833	Complete	High-quality	100	DTR (high-confidence)	0	6	10.3097	Viruses;Monodnaviria;Shotokuvirae;Cossaviricota;Papovaviricetes;Zurhausenvirales;Papillomaviridae
T2108174062:k141_333673_length_7275_cov_47.7101	7275	No	No terminal repeats	NA	7	7	0	0.9833	High-quality	High-quality	100	AAI-based (high-confidence)	0	7	12.028	Viruses;Monodnaviria;Shotokuvirae;Cossaviricota;Papovaviricetes;Zurhausenvirales;Papillomaviridae
MET0226:k119_2727_length_26247_cov_103.9212	26247	No	No terminal repeats	NA	30	28	0	0.9833	Medium-quality	Genome-fragment	61.2	AAI-based (high-confidence)	0	7	46.3767	Viruses;Duplodnaviria;Heunggongvirae;Uroviricota;Caudoviricetes;;
SRR2005698:k99_18866_length_7398_cov_512.0701	7398	No	DTR	NA	5	5	0	0.9833	Complete	High-quality	100	DTR (high-confidence)	0	5	8.5914	Viruses;Monodnaviria;Shotokuvirae;Cossaviricota;Papovaviricetes;Zurhausenvirales;Papillomaviridae
T2107171969:k141_551916_length_7326_cov_200.0278	7326	No	DTR	NA	7	6	0	0.9833	Complete	High-quality	100	DTR (high-confidence)	0	7	12.028	Viruses;Monodnaviria;Shotokuvirae;Cossaviricota;Papovaviricetes;Zurhausenvirales;Papillomaviridae
T2108174107:k141_1115456_length_8024_cov_156.0000	8024	No	No terminal repeats	NA	6	6	0	0.9833	High-quality	High-quality	100	AAI-based (high-confidence)	0	6	10.3097	Viruses;Monodnaviria;Shotokuvirae;Cossaviricota;Papovaviricetes;Zurhausenvirales;Papillomaviridae
T2108174133:k141_1634333_length_7223_cov_63.0000	7223	No	No terminal repeats	NA	6	6	0	0.9833	High-quality	High-quality	99.47	AAI-based (high-confidence)	0	6	10.3097	Viruses;Monodnaviria;Shotokuvirae;Cossaviricota;Papovaviricetes;Zurhausenvirales;Papillomaviridae
R_T2109199169:k119_14917_length_29963_cov_17.9886	29963	No	No terminal repeats	NA	37	33	0	0.9833	Medium-quality	Genome-fragment	67.44	AAI-based (high-confidence)	0	8	58.62	Viruses;Duplodnaviria;Heunggongvirae;Uroviricota;Caudoviricetes;;
MET1438:k141_704_length_7419_cov_488.0671	7419	No	DTR	NA	7	6	0	0.9833	Complete	High-quality	100	DTR (high-confidence)	0	7	12.028	Viruses;Monodnaviria;Shotokuvirae;Cossaviricota;Papovaviricetes;Zurhausenvirales;Papillomaviridae
1111525849475830:k141_2058021_length_7262_cov_35.0049	7262	No	DTR	NA	7	7	0	0.9832	Complete	High-quality	100	DTR (high-confidence)	0	7	12.028	Viruses;Monodnaviria;Shotokuvirae;Cossaviricota;Papovaviricetes;Zurhausenvirales;Papillomaviridae
T2109198886:k141_35876_length_7374_cov_100.0138	7374	No	DTR	NA	7	7	0	0.9832	Complete	High-quality	100	DTR (high-confidence)	0	7	12.028	Viruses;Monodnaviria;Shotokuvirae;Cossaviricota;Papovaviricetes;Zurhausenvirales;Papillomaviridae
1111525849478545:k141_246075_length_21015_cov_30.0000	21015	No	No terminal repeats	NA	22	20	0	0.9832	Medium-quality	Genome-fragment	51.82	AAI-based (high-confidence)	0	11	28.9475	Viruses;Duplodnaviria;Heunggongvirae;Uroviricota;Caudoviricetes;;Autographiviridae
T2108174113:k141_745671_length_7276_cov_301.0000	7276	No	DTR	NA	5	5	0	0.9832	Complete	High-quality	100	DTR (high-confidence)	0	5	8.5914	Viruses;Monodnaviria;Shotokuvirae;Cossaviricota;Papovaviricetes;Zurhausenvirales;Papillomaviridae
T2108173978:k141_2521241_length_7606_cov_100.0000	7606	No	DTR	NA	7	7	0	0.9832	Complete	High-quality	100	DTR (high-confidence)	0	7	12.028	Viruses;Monodnaviria;Shotokuvirae;Cossaviricota;Papovaviricetes;Zurhausenvirales;Papillomaviridae
T2109199129:k141_36424_length_7268_cov_316.0000	7268	No	DTR	NA	6	6	0	0.9832	Complete	High-quality	100	DTR (high-confidence)	0	6	10.3097	Viruses;Monodnaviria;Shotokuvirae;Cossaviricota;Papovaviricetes;Zurhausenvirales;Papillomaviridae
T2107172010:k141_129026_length_7541_cov_220.0000	7541	No	DTR	NA	7	7	0	0.9832	Complete	High-quality	100	DTR (high-confidence)	0	7	12.028	Viruses;Monodnaviria;Shotokuvirae;Cossaviricota;Papovaviricetes;Zurhausenvirales;Papillomaviridae
T2108174089:k141_630459_length_7433_cov_49.0067	7433	No	DTR	NA	6	6	0	0.9832	Complete	High-quality	100	DTR (high-confidence)	0	6	10.3097	Viruses;Monodnaviria;Shotokuvirae;Cossaviricota;Papovaviricetes;Zurhausenvirales;Papillomaviridae
1111525849663683:k141_2569997_length_7267_cov_68.0095	7267	No	DTR	NA	6	5	0	0.9832	Complete	High-quality	100	DTR (high-confidence)	0	6	10.3097	Viruses;Monodnaviria;Shotokuvirae;Cossaviricota;Papovaviricetes;Zurhausenvirales;Papillomaviridae
DT2007043855-1:k141_18838_length_7291_cov_108.0151	7291	No	DTR	NA	8	7	0	0.9832	Complete	High-quality	100	DTR (high-confidence)	0	8	13.7463	Viruses;Monodnaviria;Shotokuvirae;Cossaviricota;Papovaviricetes;Zurhausenvirales;Papillomaviridae
DP1806001412:k119_31611_length_7499_cov_460.0000	7499	No	DTR	NA	7	6	0	0.9832	Complete	High-quality	100	DTR (high-confidence)	0	7	12.028	Viruses;Monodnaviria;Shotokuvirae;Cossaviricota;Papovaviricetes;Zurhausenvirales;Papillomaviridae
T2108174075:k141_1046660_length_7521_cov_2022.0000	7521	No	DTR	NA	7	5	0	0.9832	Complete	High-quality	100	DTR (high-confidence)	0	6	10.3097	Viruses;Monodnaviria;Shotokuvirae;Cossaviricota;Papovaviricetes;Zurhausenvirales;Papillomaviridae
T2108174123:k141_764937_length_7267_cov_95.0133	7267	No	DTR	NA	7	7	0	0.9832	Complete	High-quality	100	DTR (high-confidence)	0	7	12.028	Viruses;Monodnaviria;Shotokuvirae;Cossaviricota;Papovaviricetes;Zurhausenvirales;Papillomaviridae
T2109199067:k141_138246_length_7244_cov_42.0000	7244	No	No terminal repeats	NA	6	6	0	0.9832	High-quality	High-quality	99.85	AAI-based (high-confidence)	0	6	10.3097	Viruses;Monodnaviria;Shotokuvirae;Cossaviricota;Papovaviricetes;Zurhausenvirales;Papillomaviridae
T2107171970:k141_1179251_length_7326_cov_57.0079	7326	No	DTR	NA	6	6	0	0.9832	Complete	High-quality	100	DTR (high-confidence)	0	6	10.3097	Viruses;Monodnaviria;Shotokuvirae;Cossaviricota;Papovaviricetes;Zurhausenvirales;Papillomaviridae
T2108174100:k141_2334290_length_7376_cov_51.0070	7376	No	DTR	NA	7	7	0	0.9832	Complete	High-quality	100	DTR (high-confidence)	0	7	12.028	Viruses;Monodnaviria;Shotokuvirae;Cossaviricota;Papovaviricetes;Zurhausenvirales;Papillomaviridae
MET0500:k119_45743_length_5440_cov_271.0000	5440	No	No terminal repeats	NA	5	5	0	0.9832	Medium-quality	Genome-fragment	74.89	AAI-based (high-confidence)	0	5	8.5914	Viruses;Monodnaviria;Shotokuvirae;Cossaviricota;Papovaviricetes;Zurhausenvirales;Papillomaviridae
T2108174081:k141_743592_length_7499_cov_115.4842	7499	No	DTR	NA	7	6	0	0.9832	Complete	High-quality	100	DTR (high-confidence)	0	7	12.028	Viruses;Monodnaviria;Shotokuvirae;Cossaviricota;Papovaviricetes;Zurhausenvirales;Papillomaviridae
T2108174103:k141_361132_length_7444_cov_26.0000	7444	No	DTR	NA	7	7	0	0.9832	Complete	High-quality	100	DTR (high-confidence)	0	7	12.028	Viruses;Monodnaviria;Shotokuvirae;Cossaviricota;Papovaviricetes;Zurhausenvirales;Papillomaviridae
T2109199117:k141_5949_length_7438_cov_5775.7080	7438	No	DTR	NA	7	7	0	0.9832	Complete	High-quality	100	DTR (high-confidence)	0	7	12.028	Viruses;Monodnaviria;Shotokuvirae;Cossaviricota;Papovaviricetes;Zurhausenvirales;Papillomaviridae
T2108173997:k141_99847_length_23176_cov_90.0000	23176	No	No terminal repeats	NA	37	29	0	0.9832	Medium-quality	Genome-fragment	57.43	AAI-based (high-confidence)	0	11	48.1472	Viruses;Duplodnaviria;Heunggongvirae;Uroviricota;Caudoviricetes;;Autographiviridae
T2107171955:k141_59819_length_7449_cov_1158.0000	7449	No	DTR	NA	7	7	0	0.9832	Complete	High-quality	100	DTR (high-confidence)	0	7	12.028	Viruses;Monodnaviria;Shotokuvirae;Cossaviricota;Papovaviricetes;Zurhausenvirales;Papillomaviridae
T2108173911:k141_416737_length_7256_cov_72.0101	7256	No	DTR	NA	6	6	0	0.9832	Complete	High-quality	100	DTR (high-confidence)	0	6	10.3097	Viruses;Monodnaviria;Shotokuvirae;Cossaviricota;Papovaviricetes;Zurhausenvirales;Papillomaviridae
T2108174009:k141_658203_length_7675_cov_59.0078	7675	No	DTR	NA	7	6	0	0.9832	Complete	High-quality	100	DTR (high-confidence)	0	7	12.028	Viruses;Monodnaviria;Shotokuvirae;Cossaviricota;Papovaviricetes;Zurhausenvirales;Papillomaviridae
T2108174079:k141_603497_length_7267_cov_247.0000	7267	No	DTR	NA	7	7	0	0.9832	Complete	High-quality	100	DTR (high-confidence)	0	7	12.028	Viruses;Monodnaviria;Shotokuvirae;Cossaviricota;Papovaviricetes;Zurhausenvirales;Papillomaviridae
T2108174111:k141_1401752_length_7495_cov_70.0095	7495	No	DTR	NA	7	7	0	0.9832	Complete	High-quality	100	DTR (high-confidence)	0	7	12.028	Viruses;Monodnaviria;Shotokuvirae;Cossaviricota;Papovaviricetes;Zurhausenvirales;Papillomaviridae
T2108173918:k141_1166584_length_39285_cov_69.1617	39285	No	No terminal repeats	NA	51	26	0	0.9832	Medium-quality	Genome-fragment	65.65	AAI-based (high-confidence)	0	7	76.0815	Viruses;Duplodnaviria;Heunggongvirae;Uroviricota;Caudoviricetes;;
T2108174113:k141_22463_length_7268_cov_359.0000	7268	No	DTR	NA	6	6	0	0.9832	Complete	High-quality	100	DTR (high-confidence)	0	6	10.3097	Viruses;Monodnaviria;Shotokuvirae;Cossaviricota;Papovaviricetes;Zurhausenvirales;Papillomaviridae
MET1507:k141_690_length_7276_cov_135.0189	7276	No	DTR	NA	6	5	0	0.9832	Complete	High-quality	100	DTR (high-confidence)	0	6	10.3097	Viruses;Monodnaviria;Shotokuvirae;Cossaviricota;Papovaviricetes;Zurhausenvirales;Papillomaviridae
T2108173977:k141_380636_length_7392_cov_20406.0000	7392	No	DTR	NA	7	7	0	0.9832	Complete	High-quality	100	DTR (high-confidence)	0	7	12.028	Viruses;Monodnaviria;Shotokuvirae;Cossaviricota;Papovaviricetes;Zurhausenvirales;Papillomaviridae
T2108173962:k141_367776_length_7235_cov_68.0096	7235	No	DTR	NA	7	7	0	0.9832	Complete	High-quality	100	DTR (high-confidence)	0	7	12.028	Viruses;Monodnaviria;Shotokuvirae;Cossaviricota;Papovaviricetes;Zurhausenvirales;Papillomaviridae
1111525849649755:k141_401681_length_40378_cov_91.0000	40378	No	DTR	NA	51	41	0	0.9832	Complete	High-quality	100	DTR (high-confidence)	0	16	61.2867	Viruses;Duplodnaviria;Heunggongvirae;Uroviricota;Caudoviricetes;;Autographiviridae
T2108174063:k141_1547677_length_7425_cov_40.0000	7425	No	DTR	NA	7	7	0	0.9832	Complete	High-quality	100	DTR (high-confidence)	0	7	12.028	Viruses;Monodnaviria;Shotokuvirae;Cossaviricota;Papovaviricetes;Zurhausenvirales;Papillomaviridae
T2108173945:k141_239776_length_7360_cov_1214.0000	7360	No	DTR	NA	7	7	0	0.9832	Complete	High-quality	100	DTR (high-confidence)	0	7	12.028	Viruses;Monodnaviria;Shotokuvirae;Cossaviricota;Papovaviricetes;Zurhausenvirales;Papillomaviridae
T2108173918:k141_890558_length_7521_cov_43.0058	7521	No	DTR	NA	7	6	0	0.9832	Complete	High-quality	100	DTR (high-confidence)	0	7	12.028	Viruses;Monodnaviria;Shotokuvirae;Cossaviricota;Papovaviricetes;Zurhausenvirales;Papillomaviridae
T2108174008:k141_1460124_length_7269_cov_61.0000	7269	No	DTR	NA	7	6	0	0.9832	Complete	High-quality	100	DTR (high-confidence)	0	7	12.028	Viruses;Monodnaviria;Shotokuvirae;Cossaviricota;Papovaviricetes;Zurhausenvirales;Papillomaviridae
MET0576:k119_1743_length_7514_cov_332.0000	7514	No	DTR	NA	7	7	0	0.9832	Complete	High-quality	100	DTR (high-confidence)	0	6	10.3097	Viruses;Monodnaviria;Shotokuvirae;Cossaviricota;Papovaviricetes;Zurhausenvirales;Papillomaviridae
1111525849663740:k141_2396217_length_7412_cov_27.0037	7412	No	DTR	NA	8	7	0	0.9832	Complete	High-quality	100	DTR (high-confidence)	0	8	13.7463	Viruses;Monodnaviria;Shotokuvirae;Cossaviricota;Papovaviricetes;Zurhausenvirales;Papillomaviridae
1111525849480310:k141_116015_length_40357_cov_72.0000	40357	No	DTR	NA	51	41	0	0.9832	Complete	High-quality	100	DTR (high-confidence)	0	17	61.3002	Viruses;Duplodnaviria;Heunggongvirae;Uroviricota;Caudoviricetes;;Autographiviridae
T2108174064:k141_498293_length_7579_cov_55.0074	7579	No	DTR	NA	7	6	0	0.9832	Complete	High-quality	100	DTR (high-confidence)	0	7	12.028	Viruses;Monodnaviria;Shotokuvirae;Cossaviricota;Papovaviricetes;Zurhausenvirales;Papillomaviridae
T2108174122:k141_1083723_length_7358_cov_42.0058	7358	No	DTR	NA	7	7	0	0.9832	Complete	High-quality	100	DTR (high-confidence)	0	7	12.028	Viruses;Monodnaviria;Shotokuvirae;Cossaviricota;Papovaviricetes;Zurhausenvirales;Papillomaviridae
T2108174076:k141_230752_length_7508_cov_3051.0000	7508	No	DTR	NA	8	7	0	0.9832	Complete	High-quality	100	DTR (high-confidence)	0	7	12.028	Viruses;Monodnaviria;Shotokuvirae;Cossaviricota;Papovaviricetes;Zurhausenvirales;Papillomaviridae
T2108173912:k141_164264_length_7458_cov_72.0098	7458	No	DTR	NA	7	6	0	0.9832	Complete	High-quality	100	DTR (high-confidence)	0	7	12.028	Viruses;Monodnaviria;Shotokuvirae;Cossaviricota;Papovaviricetes;Zurhausenvirales;Papillomaviridae
T2108173921:k141_1727761_length_7440_cov_98.9733	7440	No	DTR	NA	5	5	0	0.9832	Complete	High-quality	100	DTR (high-confidence)	0	5	8.5914	Viruses;Monodnaviria;Shotokuvirae;Cossaviricota;Papovaviricetes;Zurhausenvirales;Papillomaviridae
1111525849475830:k141_2101429_length_7479_cov_27.0037	7479	No	DTR	NA	7	7	0	0.9832	Complete	High-quality	100	DTR (high-confidence)	0	7	12.028	Viruses;Monodnaviria;Shotokuvirae;Cossaviricota;Papovaviricetes;Zurhausenvirales;Papillomaviridae
T2108173977:k141_148120_length_7435_cov_40846.0000	7435	No	DTR	NA	6	5	0	0.9832	Complete	High-quality	100	DTR (high-confidence)	0	6	10.3097	Viruses;Monodnaviria;Shotokuvirae;Cossaviricota;Papovaviricetes;Zurhausenvirales;Papillomaviridae
T2108173912:k141_215952_length_7429_cov_78.0000	7429	No	No terminal repeats	NA	8	6	0	0.9832	High-quality	High-quality	99.05	AAI-based (high-confidence)	0	7	12.028	Viruses;Monodnaviria;Shotokuvirae;Cossaviricota;Papovaviricetes;Zurhausenvirales;Papillomaviridae
T2107171960:k141_849193_length_7362_cov_111.0000	7362	No	No terminal repeats	NA	8	6	0	0.9832	High-quality	High-quality	100	AAI-based (high-confidence)	0	7	12.028	Viruses;Monodnaviria;Shotokuvirae;Cossaviricota;Papovaviricetes;Zurhausenvirales;Papillomaviridae
MET0211:k119_3049_length_24743_cov_17.9862	24743	No	No terminal repeats	NA	29	26	0	0.9832	Medium-quality	Genome-fragment	55.85	AAI-based (high-confidence)	0	7	46.2366	Viruses;Duplodnaviria;Heunggongvirae;Uroviricota;Caudoviricetes;;
1111525849859858:k141_597014_length_7267_cov_65.0091	7267	No	DTR	NA	7	7	0	0.9832	Complete	High-quality	100	DTR (high-confidence)	0	7	12.028	Viruses;Monodnaviria;Shotokuvirae;Cossaviricota;Papovaviricetes;Zurhausenvirales;Papillomaviridae
T2108174078:k141_120865_length_7256_cov_236.0000	7256	No	DTR	NA	7	6	0	0.9832	Complete	High-quality	100	DTR (high-confidence)	0	7	12.028	Viruses;Monodnaviria;Shotokuvirae;Cossaviricota;Papovaviricetes;Zurhausenvirales;Papillomaviridae
T2108173869:k141_179394_length_7325_cov_555.0000	7325	No	DTR	NA	6	6	0	0.9832	Complete	High-quality	100	DTR (high-confidence)	0	6	10.3097	Viruses;Monodnaviria;Shotokuvirae;Cossaviricota;Papovaviricetes;Zurhausenvirales;Papillomaviridae
SRR2005654:k99_12759_length_7474_cov_95.0129	7474	No	DTR	NA	7	7	0	0.9832	Complete	High-quality	100	DTR (high-confidence)	0	7	12.028	Viruses;Monodnaviria;Shotokuvirae;Cossaviricota;Papovaviricetes;Zurhausenvirales;Papillomaviridae
T2107171985:k141_984219_length_7556_cov_68.0000	7556	No	DTR	NA	7	7	0	0.9831	Complete	High-quality	100	DTR (high-confidence)	0	6	10.3097	Viruses;Monodnaviria;Shotokuvirae;Cossaviricota;Papovaviricetes;Zurhausenvirales;Papillomaviridae
T2108174089:k141_625613_length_7495_cov_111.0151	7495	No	DTR	NA	7	7	0	0.9831	Complete	High-quality	100	DTR (high-confidence)	0	7	12.028	Viruses;Monodnaviria;Shotokuvirae;Cossaviricota;Papovaviricetes;Zurhausenvirales;Papillomaviridae
DSKIN0046-1:k141_81059_length_7458_cov_26.0036	7458	No	DTR	NA	7	6	0	0.9831	Complete	High-quality	100	DTR (high-confidence)	0	7	12.028	Viruses;Monodnaviria;Shotokuvirae;Cossaviricota;Papovaviricetes;Zurhausenvirales;Papillomaviridae
1111525849644360:k141_483365_length_7495_cov_81.0110	7495	No	DTR	NA	5	5	0	0.9831	Complete	High-quality	100	DTR (high-confidence)	0	5	8.5914	Viruses;Monodnaviria;Shotokuvirae;Cossaviricota;Papovaviricetes;Zurhausenvirales;Papillomaviridae
1111525849478044:k141_841228_length_40357_cov_82.0000	40357	No	DTR	NA	51	40	0	0.9831	Complete	High-quality	100	DTR (high-confidence)	0	16	61.3002	Viruses;Duplodnaviria;Heunggongvirae;Uroviricota;Caudoviricetes;;Autographiviridae
T2107172000:k141_61112_length_18631_cov_282.3154	18631	No	No terminal repeats	NA	23	12	0	0.9831	Medium-quality	Genome-fragment	53.49	AAI-based (high-confidence)	0	6	30.2809	Viruses;Duplodnaviria;Heunggongvirae;Uroviricota;Caudoviricetes;;
T2108173861:k141_457877_length_7264_cov_71.0100	7264	No	DTR	NA	6	6	0	0.9831	Complete	High-quality	100	DTR (high-confidence)	0	6	10.3097	Viruses;Monodnaviria;Shotokuvirae;Cossaviricota;Papovaviricetes;Zurhausenvirales;Papillomaviridae
1111525849752591:k141_853357_length_7488_cov_43.0059	7488	No	DTR	NA	7	6	0	0.9831	Complete	High-quality	100	DTR (high-confidence)	0	7	12.028	Viruses;Monodnaviria;Shotokuvirae;Cossaviricota;Papovaviricetes;Zurhausenvirales;Papillomaviridae
1111525849861046:k141_735989_length_7713_cov_71.0094	7713	No	DTR	NA	7	5	0	0.9831	Complete	High-quality	100	DTR (high-confidence)	0	6	10.3097	Viruses;Monodnaviria;Shotokuvirae;Cossaviricota;Papovaviricetes;Zurhausenvirales;Papillomaviridae
T2108173981:k141_655311_length_7272_cov_307.0000	7272	No	DTR	NA	7	7	0	0.9831	Complete	High-quality	100	DTR (high-confidence)	0	7	12.028	Viruses;Monodnaviria;Shotokuvirae;Cossaviricota;Papovaviricetes;Zurhausenvirales;Papillomaviridae
1111525849771817:k141_128428_length_40378_cov_113.0000	40378	No	DTR	NA	51	40	0	0.9831	Complete	High-quality	100	DTR (high-confidence)	0	16	59.582	Viruses;Duplodnaviria;Heunggongvirae;Uroviricota;Caudoviricetes;;Autographiviridae
T2108174072:k141_1097478_length_7522_cov_49.0066	7522	No	DTR	NA	8	7	0	0.9831	Complete	High-quality	100	DTR (high-confidence)	0	7	12.028	Viruses;Monodnaviria;Shotokuvirae;Cossaviricota;Papovaviricetes;Zurhausenvirales;Papillomaviridae
1111525849771023:k141_170747_length_7600_cov_309.0000	7600	No	DTR	NA	7	6	0	0.9831	Complete	High-quality	100	DTR (high-confidence)	0	7	12.028	Viruses;Monodnaviria;Shotokuvirae;Cossaviricota;Papovaviricetes;Zurhausenvirales;Papillomaviridae
T2108174009:k141_352038_length_7707_cov_552.0000	7707	No	DTR	NA	6	6	0	0.9831	Complete	High-quality	100	DTR (high-confidence)	0	6	10.3097	Viruses;Monodnaviria;Shotokuvirae;Cossaviricota;Papovaviricetes;Zurhausenvirales;Papillomaviridae
MET0276:k119_182775_length_5334_cov_236.3620	5334	No	DTR	NA	4	4	0	0.9831	Complete	High-quality	100	DTR (high-confidence)	0	3	6.8731	Viruses;Monodnaviria;Shotokuvirae;Cossaviricota;Papovaviricetes;Sepolyvirales;Polyomaviridae
T2109199192:k141_125160_length_28336_cov_615.0000	28336	No	No terminal repeats	NA	36	34	0	0.9831	Medium-quality	Genome-fragment	66	AAI-based (high-confidence)	0	7	54.4537	Viruses;Duplodnaviria;Heunggongvirae;Uroviricota;Caudoviricetes;;
T2108174109:k141_1225388_length_7276_cov_162.0000	7276	No	DTR	NA	5	5	0	0.9831	Complete	High-quality	100	DTR (high-confidence)	0	5	8.5914	Viruses;Monodnaviria;Shotokuvirae;Cossaviricota;Papovaviricetes;Zurhausenvirales;Papillomaviridae
T2108174070:k141_808439_length_7256_cov_245.0000	7256	No	DTR	NA	7	7	0	0.9831	Complete	High-quality	100	DTR (high-confidence)	0	7	12.028	Viruses;Monodnaviria;Shotokuvirae;Cossaviricota;Papovaviricetes;Zurhausenvirales;Papillomaviridae
T2108174112:k141_1451211_length_7504_cov_185.0000	7504	No	DTR	NA	7	7	0	0.9831	Complete	High-quality	100	DTR (high-confidence)	0	7	12.028	Viruses;Monodnaviria;Shotokuvirae;Cossaviricota;Papovaviricetes;Zurhausenvirales;Papillomaviridae
1111525849863945:k141_2305581_length_40378_cov_42.0010	40378	No	DTR	NA	51	41	0	0.9831	Complete	High-quality	100	DTR (high-confidence)	0	16	61.3002	Viruses;Duplodnaviria;Heunggongvirae;Uroviricota;Caudoviricetes;;Autographiviridae
T2108174140:k141_381594_length_7264_cov_125.0175	7264	No	DTR	NA	7	7	0	0.9831	Complete	High-quality	100	DTR (high-confidence)	0	7	12.028	Viruses;Monodnaviria;Shotokuvirae;Cossaviricota;Papovaviricetes;Zurhausenvirales;Papillomaviridae
1111525849852309:k141_1270442_length_40378_cov_61.0000	40378	No	DTR	NA	51	41	0	0.9831	Complete	High-quality	100	DTR (high-confidence)	0	16	61.4903	Viruses;Duplodnaviria;Heunggongvirae;Uroviricota;Caudoviricetes;;Autographiviridae
1111525849638565:k141_367910_length_40378_cov_57.0000	40378	No	No terminal repeats	NA	51	41	0	0.9831	High-quality	High-quality	99.27	AAI-based (high-confidence)	0	16	61.0185	Viruses;Duplodnaviria;Heunggongvirae;Uroviricota;Caudoviricetes;;Autographiviridae
T2109199179:k141_23882_length_22743_cov_2517.2692	22743	No	No terminal repeats	NA	28	24	0	0.9831	Medium-quality	Genome-fragment	54.63	AAI-based (high-confidence)	0	9	42.967	Viruses;Duplodnaviria;Heunggongvirae;Uroviricota;Caudoviricetes;;
T2108173926:k141_492366_length_12978_cov_93.0000	12978	No	No terminal repeats	NA	14	6	0	0.9831	Medium-quality	Genome-fragment	65.7	AAI-based (medium-confidence)	0	4	20.3719	Viruses;Duplodnaviria;Heunggongvirae;Uroviricota;Caudoviricetes;;
MET0890:k141_14177_length_7564_cov_482.0649	7564	No	DTR	NA	7	6	0	0.9831	Complete	High-quality	100	DTR (high-confidence)	0	7	12.028	Viruses;Monodnaviria;Shotokuvirae;Cossaviricota;Papovaviricetes;Zurhausenvirales;Papillomaviridae
MET0488:k119_8910_length_7410_cov_536.8216	7410	No	DTR	NA	6	6	0	0.9831	Complete	High-quality	100	DTR (high-confidence)	0	6	10.3097	Viruses;Monodnaviria;Shotokuvirae;Cossaviricota;Papovaviricetes;Zurhausenvirales;Papillomaviridae
T2108173905:k141_984851_length_32515_cov_65.0000	32515	No	No terminal repeats	NA	30	25	0	0.9831	Medium-quality	Genome-fragment	53.33	AAI-based (high-confidence)	0	6	36.7301	Viruses;Duplodnaviria;Heunggongvirae;Uroviricota;Caudoviricetes;;
1111525849485991:k141_2005831_length_40378_cov_65.0016	40378	No	DTR	NA	51	40	0	0.9831	Complete	High-quality	100	DTR (high-confidence)	0	16	59.582	Viruses;Duplodnaviria;Heunggongvirae;Uroviricota;Caudoviricetes;;Autographiviridae
T2109198878:k141_8402_length_26183_cov_99.9033	26183	No	No terminal repeats	NA	32	26	0	0.9831	Medium-quality	Genome-fragment	59.1	AAI-based (high-confidence)	0	7	50.0456	Viruses;Duplodnaviria;Heunggongvirae;Uroviricota;Caudoviricetes;;
MET0230:k119_4822_length_27874_cov_74.8934	27874	No	No terminal repeats	NA	35	33	0	0.9831	Medium-quality	Genome-fragment	64.99	AAI-based (high-confidence)	0	7	54.9681	Viruses;Duplodnaviria;Heunggongvirae;Uroviricota;Caudoviricetes;;
MET0890:k141_11831_length_7540_cov_393.0000	7540	No	No terminal repeats	NA	5	5	0	0.9831	High-quality	High-quality	100	AAI-based (high-confidence)	0	5	8.5914	Viruses;Monodnaviria;Shotokuvirae;Cossaviricota;Papovaviricetes;Zurhausenvirales;Papillomaviridae
1111525849670236:k141_3169112_length_7563_cov_106.0000	7563	No	No terminal repeats	NA	7	6	0	0.9831	High-quality	High-quality	100	AAI-based (high-confidence)	0	7	12.028	Viruses;Monodnaviria;Shotokuvirae;Cossaviricota;Papovaviricetes;Zurhausenvirales;Papillomaviridae
DT2007043852-1:k141_41824_length_7570_cov_822.0000	7570	No	DTR	NA	7	7	0	0.9831	Complete	High-quality	100	DTR (high-confidence)	0	7	12.028	Viruses;Monodnaviria;Shotokuvirae;Cossaviricota;Papovaviricetes;Zurhausenvirales;Papillomaviridae
1111525849771679:k141_1164945_length_7606_cov_39.0052	7606	No	DTR	NA	6	6	0	0.9831	Complete	High-quality	100	DTR (high-confidence)	0	6	10.3097	Viruses;Monodnaviria;Shotokuvirae;Cossaviricota;Papovaviricetes;Zurhausenvirales;Papillomaviridae
1111525849663614:k141_1256129_length_16732_cov_116.0000	16732	No	No terminal repeats	NA	25	20	0	0.9831	Medium-quality	Genome-fragment	50.89	AAI-based (high-confidence)	0	9	37.4619	Viruses;Duplodnaviria;Heunggongvirae;Uroviricota;Caudoviricetes;;
T2108174048:k141_511371_length_39375_cov_40.0010	39375	No	DTR	NA	53	26	0	0.9831	Medium-quality	Genome-fragment	65.82	AAI-based (high-confidence)	0	7	77.7998	Viruses;Duplodnaviria;Heunggongvirae;Uroviricota;Caudoviricetes;;
T2109199149:k141_23496_length_7399_cov_18.0025	7399	No	DTR	NA	6	5	0	0.9831	Complete	High-quality	100	DTR (high-confidence)	0	6	10.3097	Viruses;Monodnaviria;Shotokuvirae;Cossaviricota;Papovaviricetes;Zurhausenvirales;Papillomaviridae
T2109199096:k141_30272_length_25449_cov_613.5920	25449	No	No terminal repeats	NA	38	35	0	0.9831	Medium-quality	Genome-fragment	59.01	AAI-based (high-confidence)	0	10	59.2399	Viruses;Duplodnaviria;Heunggongvirae;Uroviricota;Caudoviricetes;;
T2108174098:k141_2114545_length_35652_cov_88.1745_fragment_1	30349	No	No terminal repeats	NA	50	36	0	0.9831	Medium-quality	Genome-fragment	86.36	AAI-based (high-confidence)	0	12	68.8974	Viruses;Duplodnaviria;Heunggongvirae;Uroviricota;Caudoviricetes;;
1111525849668977:k141_947213_length_40378_cov_54.0013	40378	No	DTR	NA	51	41	0	0.9831	Complete	High-quality	100	DTR (high-confidence)	0	16	59.582	Viruses;Duplodnaviria;Heunggongvirae;Uroviricota;Caudoviricetes;;Autographiviridae
T2108173977:k141_1356156_length_7448_cov_34.0047	7448	No	DTR	NA	7	7	0	0.9831	Complete	High-quality	100	DTR (high-confidence)	0	7	12.028	Viruses;Monodnaviria;Shotokuvirae;Cossaviricota;Papovaviricetes;Zurhausenvirales;Papillomaviridae
MET0883:k141_13995_length_7491_cov_741.1008	7491	No	DTR	NA	7	7	0	0.9831	Complete	High-quality	100	DTR (high-confidence)	0	6	10.3097	Viruses;Monodnaviria;Shotokuvirae;Cossaviricota;Papovaviricetes;Zurhausenvirales;Papillomaviridae
T2108173897:k141_1448012_length_7558_cov_68.0000	7558	No	No terminal repeats	NA	7	6	0	0.9831	High-quality	High-quality	100	AAI-based (high-confidence)	0	7	12.028	Viruses;Monodnaviria;Shotokuvirae;Cossaviricota;Papovaviricetes;Zurhausenvirales;Papillomaviridae
T2108174094:k141_392756_length_7264_cov_199.0000	7264	No	DTR	NA	7	7	0	0.9831	Complete	High-quality	100	DTR (high-confidence)	0	7	12.028	Viruses;Monodnaviria;Shotokuvirae;Cossaviricota;Papovaviricetes;Zurhausenvirales;Papillomaviridae
T2108173986:k141_151177_length_7495_cov_166.0000	7495	No	DTR	NA	6	6	0	0.9831	Complete	High-quality	100	DTR (high-confidence)	0	6	10.3097	Viruses;Monodnaviria;Shotokuvirae;Cossaviricota;Papovaviricetes;Zurhausenvirales;Papillomaviridae
MET0488:k119_14109_length_7438_cov_616.8243	7438	No	No terminal repeats	NA	7	7	0	0.9831	High-quality	High-quality	99.12	AAI-based (high-confidence)	0	6	10.3097	Viruses;Monodnaviria;Shotokuvirae;Cossaviricota;Papovaviricetes;Zurhausenvirales;Papillomaviridae
T2107171972:k141_222491_length_24508_cov_105.3625	24508	No	No terminal repeats	NA	33	22	0	0.9831	Medium-quality	Genome-fragment	65.98	AAI-based (high-confidence)	0	9	49.0131	Viruses;Duplodnaviria;Heunggongvirae;Uroviricota;Caudoviricetes;;
1111525849478743:k141_1948511_length_40378_cov_64.0016	40378	No	DTR	NA	51	41	0	0.9831	Complete	High-quality	100	DTR (high-confidence)	0	16	59.582	Viruses;Duplodnaviria;Heunggongvirae;Uroviricota;Caudoviricetes;;Autographiviridae
T2108174145:k141_552916_length_27298_cov_152.0000	27298	No	No terminal repeats	NA	37	31	0	0.9831	Medium-quality	Genome-fragment	60.63	AAI-based (high-confidence)	0	10	52.4346	Viruses;Duplodnaviria;Heunggongvirae;Uroviricota;Caudoviricetes;;
T2108173997:k141_395111_length_7458_cov_78.0107	7458	No	DTR	NA	7	6	0	0.9831	Complete	High-quality	100	DTR (high-confidence)	0	6	10.3097	Viruses;Monodnaviria;Shotokuvirae;Cossaviricota;Papovaviricetes;Zurhausenvirales;Papillomaviridae
MET0224:k119_80788_length_27768_cov_103.9106	27768	No	No terminal repeats	NA	34	32	0	0.9831	Medium-quality	Genome-fragment	64.75	AAI-based (high-confidence)	0	7	53.2498	Viruses;Duplodnaviria;Heunggongvirae;Uroviricota;Caudoviricetes;;
T2108173998:k141_95483_length_7458_cov_2928.0000	7458	No	DTR	NA	6	6	0	0.9831	Complete	High-quality	100	DTR (high-confidence)	0	6	10.3097	Viruses;Monodnaviria;Shotokuvirae;Cossaviricota;Papovaviricetes;Zurhausenvirales;Papillomaviridae
1111525849862995:k141_1622033_length_40357_cov_34.0008	40357	No	DTR	NA	50	40	0	0.9831	Complete	High-quality	100	DTR (high-confidence)	0	16	59.582	Viruses;Duplodnaviria;Heunggongvirae;Uroviricota;Caudoviricetes;;Autographiviridae
1111525849753914:k141_1009131_length_5068_cov_158.0000	5068	No	No terminal repeats	NA	5	5	0	0.9831	Medium-quality	Genome-fragment	67.63	AAI-based (high-confidence)	0	5	8.5914	Viruses;Monodnaviria;Shotokuvirae;Cossaviricota;Papovaviricetes;Zurhausenvirales;Papillomaviridae
T2108174107:k141_573372_length_23517_cov_336.7475	23517	No	No terminal repeats	NA	28	21	0	0.9831	Medium-quality	Genome-fragment	59.52	AAI-based (high-confidence)	0	3	44.1674	Viruses;Duplodnaviria;Heunggongvirae;Uroviricota;Caudoviricetes;;
T2108173977:k141_132729_length_21129_cov_88.9471	21129	No	No terminal repeats	NA	28	24	0	0.9831	Medium-quality	Genome-fragment	52.2	AAI-based (high-confidence)	0	5	44.2439	Viruses;Duplodnaviria;Heunggongvirae;Uroviricota;Caudoviricetes;;
T2108174140:k141_70157_length_7592_cov_1095.0000	7592	No	DTR	NA	6	6	0	0.9831	Complete	High-quality	100	DTR (high-confidence)	0	6	10.3097	Viruses;Monodnaviria;Shotokuvirae;Cossaviricota;Papovaviricetes;Zurhausenvirales;Papillomaviridae
T2108174112:k141_873775_length_7276_cov_178.0000	7276	No	DTR	NA	6	5	0	0.9831	Complete	High-quality	100	DTR (high-confidence)	0	5	8.5914	Viruses;Monodnaviria;Shotokuvirae;Cossaviricota;Papovaviricetes;Zurhausenvirales;Papillomaviridae
T2107171967:k141_445441_length_7326_cov_1866.0000	7326	No	DTR	NA	7	6	0	0.9831	Complete	High-quality	100	DTR (high-confidence)	0	6	10.3097	Viruses;Monodnaviria;Shotokuvirae;Cossaviricota;Papovaviricetes;Zurhausenvirales;Papillomaviridae
DP1807004450:k119_120463_length_7455_cov_1017.9673	7455	No	DTR	NA	7	6	0	0.9831	Complete	High-quality	100	DTR (high-confidence)	0	6	10.3097	Viruses;Monodnaviria;Shotokuvirae;Cossaviricota;Papovaviricetes;Zurhausenvirales;Papillomaviridae
T2108173912:k141_148113_length_7392_cov_121.9666	7392	No	No terminal repeats	NA	7	7	0	0.9831	High-quality	High-quality	100	AAI-based (high-confidence)	0	7	12.028	Viruses;Monodnaviria;Shotokuvirae;Cossaviricota;Papovaviricetes;Zurhausenvirales;Papillomaviridae
T2108174110:k141_238022_length_7495_cov_135.0000	7495	No	DTR	NA	7	6	0	0.983	Complete	High-quality	100	DTR (high-confidence)	0	7	12.028	Viruses;Monodnaviria;Shotokuvirae;Cossaviricota;Papovaviricetes;Zurhausenvirales;Papillomaviridae
T2108173997:k141_400846_length_7436_cov_76.0104	7436	No	DTR	NA	6	6	0	0.983	Complete	High-quality	100	DTR (high-confidence)	0	6	10.3097	Viruses;Monodnaviria;Shotokuvirae;Cossaviricota;Papovaviricetes;Zurhausenvirales;Papillomaviridae
MET0089:k119_3416_length_7441_cov_220.0300	7441	No	DTR	NA	6	6	0	0.983	Complete	High-quality	100	DTR (high-confidence)	0	6	10.3097	Viruses;Monodnaviria;Shotokuvirae;Cossaviricota;Papovaviricetes;Zurhausenvirales;Papillomaviridae
1111525849758899:k141_1428215_length_38131_cov_119.0031	38131	No	DTR	NA	48	26	0	0.983	Medium-quality	Genome-fragment	63.76	AAI-based (high-confidence)	0	7	71.2537	Viruses;Duplodnaviria;Heunggongvirae;Uroviricota;Caudoviricetes;;
1111525849743065:k141_119775_length_7567_cov_19.0026	7567	No	DTR	NA	7	6	0	0.983	Complete	High-quality	100	DTR (high-confidence)	0	7	12.028	Viruses;Monodnaviria;Shotokuvirae;Cossaviricota;Papovaviricetes;Zurhausenvirales;Papillomaviridae
1111525849863687:k141_440199_length_27890_cov_157.6664	27890	No	No terminal repeats	NA	42	36	0	0.983	Medium-quality	Genome-fragment	62.88	AAI-based (high-confidence)	0	8	65.6814	Viruses;Duplodnaviria;Heunggongvirae;Uroviricota;Caudoviricetes;;
DT2007045300-1:k141_5017_length_7690_cov_74.0098	7690	No	DTR	NA	7	6	0	0.983	Complete	High-quality	100	DTR (high-confidence)	0	7	12.028	Viruses;Monodnaviria;Shotokuvirae;Cossaviricota;Papovaviricetes;Zurhausenvirales;Papillomaviridae
T2108173968:k141_762108_length_7606_cov_90.0121	7606	No	DTR	NA	7	7	0	0.983	Complete	High-quality	100	DTR (high-confidence)	0	7	12.028	Viruses;Monodnaviria;Shotokuvirae;Cossaviricota;Papovaviricetes;Zurhausenvirales;Papillomaviridae
MET0751:k119_32181_length_7534_cov_1019.1374	7534	No	DTR	NA	7	5	0	0.983	Complete	High-quality	100	DTR (high-confidence)	0	6	10.3097	Viruses;Monodnaviria;Shotokuvirae;Cossaviricota;Papovaviricetes;Zurhausenvirales;Papillomaviridae
T2107172003:k141_1058778_length_7424_cov_49.0067	7424	No	DTR	NA	6	6	0	0.983	Complete	High-quality	100	DTR (high-confidence)	0	6	10.3097	Viruses;Monodnaviria;Shotokuvirae;Cossaviricota;Papovaviricetes;Zurhausenvirales;Papillomaviridae
T2108173953:k141_274263_length_7481_cov_136.0185	7481	No	DTR	NA	6	5	0	0.983	Complete	High-quality	100	DTR (high-confidence)	0	6	10.3097	Viruses;Monodnaviria;Shotokuvirae;Cossaviricota;Papovaviricetes;Zurhausenvirales;Papillomaviridae
T2108173905:k141_676297_length_36967_cov_57.1020	36967	No	No terminal repeats	NA	47	25	0	0.983	Medium-quality	Genome-fragment	61.77	AAI-based (medium-confidence)	0	6	66.0988	Viruses;Duplodnaviria;Heunggongvirae;Uroviricota;Caudoviricetes;;
1111525849483430:k141_92496_length_23417_cov_101.0403	23417	No	No terminal repeats	NA	26	24	0	0.983	Medium-quality	Genome-fragment	62.02	AAI-based (high-confidence)	0	11	42.15	Viruses;Duplodnaviria;Heunggongvirae;Uroviricota;Caudoviricetes;;
1111525849862212:k141_735836_length_7458_cov_65.0089	7458	No	DTR	NA	7	7	0	0.983	Complete	High-quality	100	DTR (high-confidence)	0	7	12.028	Viruses;Monodnaviria;Shotokuvirae;Cossaviricota;Papovaviricetes;Zurhausenvirales;Papillomaviridae
T2108173984:k141_1262560_length_24358_cov_102.0000	24358	No	No terminal repeats	NA	31	25	0	0.983	Medium-quality	Genome-fragment	66.31	AAI-based (high-confidence)	0	11	46.3843	Viruses;Duplodnaviria;Heunggongvirae;Uroviricota;Caudoviricetes;;
T2107171956:k141_73502_length_7449_cov_1609.0000	7449	No	DTR	NA	7	6	0	0.983	Complete	High-quality	100	DTR (high-confidence)	0	7	12.028	Viruses;Monodnaviria;Shotokuvirae;Cossaviricota;Papovaviricetes;Zurhausenvirales;Papillomaviridae
1111525849766731:k141_1058351_length_12479_cov_44.0000	12479	No	No terminal repeats	NA	13	5	0	0.983	Medium-quality	Genome-fragment	64.52	AAI-based (medium-confidence)	0	3	20.3719	Viruses;Duplodnaviria;Heunggongvirae;Uroviricota;Caudoviricetes;;
T2108173923:k141_1369_length_7425_cov_126.3262	7425	No	No terminal repeats	NA	7	6	0	0.983	High-quality	High-quality	100	AAI-based (high-confidence)	0	6	10.3097	Viruses;Monodnaviria;Shotokuvirae;Cossaviricota;Papovaviricetes;Zurhausenvirales;Papillomaviridae
T2108174022:k141_289294_length_6478_cov_95.9850	6478	No	No terminal repeats	NA	4	4	0	0.983	Medium-quality	Genome-fragment	88.57	AAI-based (high-confidence)	0	4	6.8731	Viruses;Monodnaviria;Shotokuvirae;Cossaviricota;Papovaviricetes;Zurhausenvirales;Papillomaviridae
DP1807004453:k119_21052_length_5366_cov_654.0000	5366	No	No terminal repeats	NA	4	4	0	0.983	Medium-quality	Genome-fragment	73.44	AAI-based (high-confidence)	0	4	6.8731	Viruses;Monodnaviria;Shotokuvirae;Cossaviricota;Papovaviricetes;Zurhausenvirales;Papillomaviridae
T2108173919:k141_680960_length_7432_cov_1260.0000	7432	No	DTR	NA	6	6	0	0.983	Complete	High-quality	100	DTR (high-confidence)	0	6	10.3097	Viruses;Monodnaviria;Shotokuvirae;Cossaviricota;Papovaviricetes;Zurhausenvirales;Papillomaviridae
DP1807004449:k119_16411_length_7455_cov_12839.4223	7455	No	DTR	NA	7	6	0	0.983	Complete	High-quality	100	DTR (high-confidence)	0	7	12.028	Viruses;Monodnaviria;Shotokuvirae;Cossaviricota;Papovaviricetes;Zurhausenvirales;Papillomaviridae
MET0876:k141_504_length_7491_cov_505.0000	7491	No	DTR	NA	7	7	0	0.983	Complete	High-quality	100	DTR (high-confidence)	0	7	12.028	Viruses;Monodnaviria;Shotokuvirae;Cossaviricota;Papovaviricetes;Zurhausenvirales;Papillomaviridae
T2108174116:k141_907947_length_7470_cov_185.4519	7470	No	No terminal repeats	NA	7	6	0	0.983	High-quality	High-quality	99.9	AAI-based (high-confidence)	0	7	12.028	Viruses;Monodnaviria;Shotokuvirae;Cossaviricota;Papovaviricetes;Zurhausenvirales;Papillomaviridae
1111525849662927:k141_365641_length_7455_cov_200.0273	7455	No	DTR	NA	7	6	0	0.983	Complete	High-quality	100	DTR (high-confidence)	0	7	12.028	Viruses;Monodnaviria;Shotokuvirae;Cossaviricota;Papovaviricetes;Zurhausenvirales;Papillomaviridae
T2107171970:k141_1166265_length_7279_cov_56.0078	7279	No	DTR	NA	7	6	0	0.983	Complete	High-quality	100	DTR (high-confidence)	0	7	12.028	Viruses;Monodnaviria;Shotokuvirae;Cossaviricota;Papovaviricetes;Zurhausenvirales;Papillomaviridae
T2108173952:k141_118540_length_7417_cov_1878.0000	7417	No	DTR	NA	6	6	0	0.983	Complete	High-quality	100	DTR (high-confidence)	0	6	10.3097	Viruses;Monodnaviria;Shotokuvirae;Cossaviricota;Papovaviricetes;Zurhausenvirales;Papillomaviridae
T2109199170:k141_39652_length_29838_cov_142.7344	29838	No	No terminal repeats	NA	39	33	0	0.983	Medium-quality	Genome-fragment	67.16	AAI-based (high-confidence)	0	8	58.62	Viruses;Duplodnaviria;Heunggongvirae;Uroviricota;Caudoviricetes;;
1111525849857862:k141_1277345_length_7495_cov_220.0000	7495	No	DTR	NA	6	6	0	0.983	Complete	High-quality	100	DTR (high-confidence)	0	6	10.3097	Viruses;Monodnaviria;Shotokuvirae;Cossaviricota;Papovaviricetes;Zurhausenvirales;Papillomaviridae
T2107171984:k141_938418_length_7377_cov_228.0315	7377	No	DTR	NA	7	6	0	0.983	Complete	High-quality	100	DTR (high-confidence)	0	6	10.3097	Viruses;Monodnaviria;Shotokuvirae;Cossaviricota;Papovaviricetes;Zurhausenvirales;Papillomaviridae
MET0131:k119_20104_length_7286_cov_271.0378	7286	No	DTR	NA	7	7	0	0.983	Complete	High-quality	100	DTR (high-confidence)	0	7	12.028	Viruses;Monodnaviria;Shotokuvirae;Cossaviricota;Papovaviricetes;Zurhausenvirales;Papillomaviridae
1111525849479196:k141_2562211_length_40378_cov_56.0014	40378	No	DTR	NA	51	41	0	0.983	Complete	High-quality	100	DTR (high-confidence)	0	16	59.582	Viruses;Duplodnaviria;Heunggongvirae;Uroviricota;Caudoviricetes;;Autographiviridae
T2109199172:k141_6128_length_25480_cov_446.6110	25480	No	No terminal repeats	NA	32	30	0	0.983	Medium-quality	Genome-fragment	59.11	AAI-based (high-confidence)	0	11	50.0108	Viruses;Duplodnaviria;Heunggongvirae;Uroviricota;Caudoviricetes;;
T2108173911:k141_137008_length_49911_cov_175.3013_fragment_2	30101	No	No terminal repeats	NA	37	34	0	0.983	Medium-quality	Genome-fragment	69.85	AAI-based (high-confidence)	0	10	57.7279	Viruses;Duplodnaviria;Heunggongvirae;Uroviricota;Caudoviricetes;;
DP1808006644:k119_18132_length_7570_cov_470.0631	7570	No	DTR	NA	7	7	0	0.983	Complete	High-quality	100	DTR (high-confidence)	0	7	12.028	Viruses;Monodnaviria;Shotokuvirae;Cossaviricota;Papovaviricetes;Zurhausenvirales;Papillomaviridae
T2108174114:k141_172364_length_7276_cov_60.0000	7276	No	DTR	NA	6	6	0	0.983	Complete	High-quality	100	DTR (high-confidence)	0	6	10.3097	Viruses;Monodnaviria;Shotokuvirae;Cossaviricota;Papovaviricetes;Zurhausenvirales;Papillomaviridae
MET0497:k119_31472_length_7505_cov_1026.7222	7505	No	No terminal repeats	NA	7	6	0	0.983	High-quality	High-quality	100	AAI-based (high-confidence)	0	6	10.3097	Viruses;Monodnaviria;Shotokuvirae;Cossaviricota;Papovaviricetes;Zurhausenvirales;Papillomaviridae
1111525849669879:k141_28714_length_7606_cov_2740.0000	7606	No	DTR	NA	6	6	0	0.983	Complete	High-quality	100	DTR (high-confidence)	0	6	10.3097	Viruses;Monodnaviria;Shotokuvirae;Cossaviricota;Papovaviricetes;Zurhausenvirales;Papillomaviridae
1111525849767143:k141_18128_length_7448_cov_187.0000	7448	No	DTR	NA	7	6	0	0.983	Complete	High-quality	100	DTR (high-confidence)	0	7	12.028	Viruses;Monodnaviria;Shotokuvirae;Cossaviricota;Papovaviricetes;Zurhausenvirales;Papillomaviridae
1111525849772152:k141_26681_length_7485_cov_105.0000	7485	No	No terminal repeats	NA	7	7	0	0.983	High-quality	High-quality	99.5	AAI-based (high-confidence)	0	7	12.028	Viruses;Monodnaviria;Shotokuvirae;Cossaviricota;Papovaviricetes;Zurhausenvirales;Papillomaviridae
1111525849859858:k141_204551_length_7347_cov_148.0000	7347	No	No terminal repeats	NA	8	7	0	0.983	High-quality	High-quality	98.04	AAI-based (high-confidence)	0	7	12.028	Viruses;Monodnaviria;Shotokuvirae;Cossaviricota;Papovaviricetes;Zurhausenvirales;Papillomaviridae
MET0930:k141_3029_length_25394_cov_754.0000	25394	No	No terminal repeats	NA	29	28	0	0.983	Medium-quality	Genome-fragment	58.94	AAI-based (high-confidence)	0	11	45.9075	Viruses;Duplodnaviria;Heunggongvirae;Uroviricota;Caudoviricetes;;
T2109199093:k141_45912_length_31776_cov_204.5320	31776	No	No terminal repeats	NA	48	37	0	0.983	Medium-quality	Genome-fragment	71.52	AAI-based (high-confidence)	0	10	74.7247	Viruses;Duplodnaviria;Heunggongvirae;Uroviricota;Caudoviricetes;;
1111525849483863:k141_65142_length_40779_cov_75.7768	40779	No	No terminal repeats	NA	51	41	0	0.983	High-quality	High-quality	100	AAI-based (high-confidence)	0	16	61.2972	Viruses;Duplodnaviria;Heunggongvirae;Uroviricota;Caudoviricetes;;Autographiviridae
T2108174074:k141_1126356_length_7543_cov_165.0223	7543	No	DTR	NA	8	8	0	0.983	Complete	High-quality	100	DTR (high-confidence)	0	8	13.7463	Viruses;Monodnaviria;Shotokuvirae;Cossaviricota;Papovaviricetes;Zurhausenvirales;Papillomaviridae
T2108173908:k141_979713_length_7579_cov_47.0063	7579	No	DTR	NA	7	7	0	0.983	Complete	High-quality	100	DTR (high-confidence)	0	7	12.028	Viruses;Monodnaviria;Shotokuvirae;Cossaviricota;Papovaviricetes;Zurhausenvirales;Papillomaviridae
T2108174068:k141_208076_length_7420_cov_19044.0000	7420	No	DTR	NA	7	7	0	0.983	Complete	High-quality	100	DTR (high-confidence)	0	7	12.028	Viruses;Monodnaviria;Shotokuvirae;Cossaviricota;Papovaviricetes;Zurhausenvirales;Papillomaviridae
T2108173992:k141_97958_length_5951_cov_312.8191	5951	No	No terminal repeats	NA	6	3	0	0.983	High-quality	High-quality	97.46	AAI-based (high-confidence)	0	1	8.2904	Viruses;Monodnaviria;Sangervirae;Phixviricota;Malgrandaviricetes;Petitvirales;Microviridae
1111525849669644:k141_251086_length_7666_cov_148.0197	7666	No	DTR	NA	7	7	0	0.983	Complete	High-quality	100	DTR (high-confidence)	0	7	12.028	Viruses;Monodnaviria;Shotokuvirae;Cossaviricota;Papovaviricetes;Zurhausenvirales;Papillomaviridae
T2108174063:k141_1431449_length_39081_cov_97.0000	39081	No	No terminal repeats	NA	49	35	0	0.983	High-quality	High-quality	97.72	AAI-based (high-confidence)	0	13	54.0518	Viruses;Duplodnaviria;Heunggongvirae;Uroviricota;Caudoviricetes;;Autographiviridae
T2107172017:k141_193447_length_18057_cov_314.9433	18057	No	No terminal repeats	NA	22	19	0	0.983	Medium-quality	Genome-fragment	54.45	AAI-based (high-confidence)	0	10	33.7675	Viruses;Duplodnaviria;Heunggongvirae;Uroviricota;Caudoviricetes;;
MET0394:k141_23483_length_7450_cov_160.0219	7450	No	DTR	NA	7	6	0	0.983	Complete	High-quality	100	DTR (high-confidence)	0	6	10.3097	Viruses;Monodnaviria;Shotokuvirae;Cossaviricota;Papovaviricetes;Zurhausenvirales;Papillomaviridae
T2108173873:k141_657585_length_7376_cov_98.0135	7376	No	DTR	NA	7	6	0	0.983	Complete	High-quality	100	DTR (high-confidence)	0	6	10.3097	Viruses;Monodnaviria;Shotokuvirae;Cossaviricota;Papovaviricetes;Zurhausenvirales;Papillomaviridae
MET0252:k119_2292_length_38395_cov_159.0000	38395	Provirus	Provirus	26227	44	26	10	0.983	Medium-quality	Genome-fragment	59.1	AAI-based (high-confidence)	31.69	8	47.7261	Viruses;Duplodnaviria;Heunggongvirae;Uroviricota;Caudoviricetes;;
T2108174085:k141_225196_length_22795_cov_88.9106	22795	No	No terminal repeats	NA	27	15	0	0.983	Medium-quality	Genome-fragment	53.7	AAI-based (high-confidence)	0	7	35.1022	Viruses;Duplodnaviria;Heunggongvirae;Uroviricota;Caudoviricetes;;
T2108174006:k141_91671_length_18515_cov_50.0000	18515	No	No terminal repeats	NA	20	19	0	0.983	Medium-quality	Genome-fragment	55.81	AAI-based (high-confidence)	0	10	28.2667	Viruses;Duplodnaviria;Heunggongvirae;Uroviricota;Caudoviricetes;;
T2107172019:k141_1400493_length_6301_cov_54.0000	6301	No	No terminal repeats	NA	6	6	0	0.983	Medium-quality	Genome-fragment	86.76	AAI-based (high-confidence)	0	6	10.3097	Viruses;Monodnaviria;Shotokuvirae;Cossaviricota;Papovaviricetes;Zurhausenvirales;Papillomaviridae
MET0770:k119_2480_length_7534_cov_172.0232	7534	No	DTR	NA	7	7	0	0.983	Complete	High-quality	100	DTR (high-confidence)	0	6	10.3097	Viruses;Monodnaviria;Shotokuvirae;Cossaviricota;Papovaviricetes;Zurhausenvirales;Papillomaviridae
T2109199069:k141_7377_length_7473_cov_203.0000	7473	No	DTR	NA	7	6	0	0.983	Complete	High-quality	100	DTR (high-confidence)	0	7	12.028	Viruses;Monodnaviria;Shotokuvirae;Cossaviricota;Papovaviricetes;Zurhausenvirales;Papillomaviridae
T2108174091:k141_1104738_length_7558_cov_79.0107	7558	No	DTR	NA	7	6	0	0.983	Complete	High-quality	100	DTR (high-confidence)	0	7	12.028	Viruses;Monodnaviria;Shotokuvirae;Cossaviricota;Papovaviricetes;Zurhausenvirales;Papillomaviridae
T2108174142:k141_300176_length_19649_cov_70.9576	19649	No	No terminal repeats	NA	30	21	0	0.983	Medium-quality	Genome-fragment	51.05	AAI-based (medium-confidence)	0	11	36.5075	Viruses;Duplodnaviria;Heunggongvirae;Uroviricota;Caudoviricetes;;
1111525849663614:k141_1682465_length_7526_cov_59.0080	7526	No	DTR	NA	7	6	0	0.983	Complete	High-quality	100	DTR (high-confidence)	0	7	12.028	Viruses;Monodnaviria;Shotokuvirae;Cossaviricota;Papovaviricetes;Zurhausenvirales;Papillomaviridae
1111525849667962:k141_496179_length_41426_cov_50.2669	41426	No	DTR	NA	45	32	0	0.983	Medium-quality	Genome-fragment	69.28	AAI-based (medium-confidence)	0	8	60.3243	Viruses;Duplodnaviria;Heunggongvirae;Uroviricota;Caudoviricetes;;
1111525849772285:k141_127139_length_7400_cov_385.0000	7400	No	DTR	NA	7	7	0	0.983	Complete	High-quality	100	DTR (high-confidence)	0	7	12.028	Viruses;Monodnaviria;Shotokuvirae;Cossaviricota;Papovaviricetes;Zurhausenvirales;Papillomaviridae
T2108173915:k141_37704_length_20283_cov_85.0000	20283	No	No terminal repeats	NA	25	20	0	0.983	Medium-quality	Genome-fragment	50.87	AAI-based (high-confidence)	0	12	30.9225	Viruses;Duplodnaviria;Heunggongvirae;Uroviricota;Caudoviricetes;;
T2108173911:k141_414607_length_7392_cov_98.0135	7392	No	DTR	NA	7	7	0	0.983	Complete	High-quality	100	DTR (high-confidence)	0	7	12.028	Viruses;Monodnaviria;Shotokuvirae;Cossaviricota;Papovaviricetes;Zurhausenvirales;Papillomaviridae
T2109199101:k141_8523_length_23544_cov_18259.5590	23544	No	No terminal repeats	NA	27	22	0	0.983	Medium-quality	Genome-fragment	52.99	AAI-based (high-confidence)	0	7	42.2736	Viruses;Duplodnaviria;Heunggongvirae;Uroviricota;Caudoviricetes;;
1111525849486576:k141_1335835_length_40378_cov_27.1115	40378	No	DTR	NA	51	39	0	0.983	Complete	High-quality	100	DTR (high-confidence)	0	16	59.582	Viruses;Duplodnaviria;Heunggongvirae;Uroviricota;Caudoviricetes;;Autographiviridae
DP1806001421:k119_27605_length_6875_cov_403.0000	6875	No	No terminal repeats	NA	4	4	0	0.983	High-quality	High-quality	91.44	AAI-based (high-confidence)	0	4	6.8731	Viruses;Monodnaviria;Shotokuvirae;Cossaviricota;Papovaviricetes;Zurhausenvirales;Papillomaviridae
1111525849859453:k141_413902_length_40378_cov_76.0019	40378	No	DTR	NA	52	40	0	0.983	Complete	High-quality	100	DTR (high-confidence)	0	16	59.582	Viruses;Duplodnaviria;Heunggongvirae;Uroviricota;Caudoviricetes;;Autographiviridae
1111525849478105:k141_228311_length_21580_cov_74.8620	21580	No	No terminal repeats	NA	27	20	0	0.983	Medium-quality	Genome-fragment	50.49	AAI-based (medium-confidence)	0	13	35.0467	Viruses;Duplodnaviria;Heunggongvirae;Uroviricota;Caudoviricetes;;
T2107171985:k141_1170447_length_5007_cov_48.0099	5007	No	DTR	NA	8	6	0	0.983	Complete	High-quality	100	DTR (high-confidence)	0	4	11.3623	Viruses;Monodnaviria;Sangervirae;Phixviricota;Malgrandaviricetes;Petitvirales;Microviridae
T2107172000:k141_691835_length_7434_cov_91.0000	7434	No	No terminal repeats	NA	7	7	0	0.983	High-quality	High-quality	99.18	AAI-based (high-confidence)	0	7	12.028	Viruses;Monodnaviria;Shotokuvirae;Cossaviricota;Papovaviricetes;Zurhausenvirales;Papillomaviridae
T2108173978:k141_1561914_length_7255_cov_32.0000	7255	No	No terminal repeats	NA	5	5	0	0.983	High-quality	High-quality	99.79	AAI-based (high-confidence)	0	5	8.5914	Viruses;Monodnaviria;Shotokuvirae;Cossaviricota;Papovaviricetes;Zurhausenvirales;Papillomaviridae
1111525849751520:k141_515685_length_7444_cov_103.0000	7444	No	DTR	NA	6	6	0	0.983	Complete	High-quality	100	DTR (high-confidence)	0	6	10.3097	Viruses;Monodnaviria;Shotokuvirae;Cossaviricota;Papovaviricetes;Zurhausenvirales;Papillomaviridae
T2108173978:k141_1749551_length_7798_cov_74.0097	7798	No	DTR	NA	6	5	0	0.983	Complete	High-quality	100	DTR (high-confidence)	0	6	10.3097	Viruses;Monodnaviria;Shotokuvirae;Cossaviricota;Papovaviricetes;Zurhausenvirales;Papillomaviridae
T2108173965:k141_166483_length_7103_cov_1.0000	7103	No	No terminal repeats	NA	7	7	0	0.983	High-quality	High-quality	98.02	AAI-based (high-confidence)	0	7	12.028	Viruses;Monodnaviria;Shotokuvirae;Cossaviricota;Papovaviricetes;Zurhausenvirales;Papillomaviridae
T2108174061:k141_1567512_length_7236_cov_98.0138	7236	No	DTR	NA	7	7	0	0.983	Complete	High-quality	100	DTR (high-confidence)	0	7	12.028	Viruses;Monodnaviria;Shotokuvirae;Cossaviricota;Papovaviricetes;Zurhausenvirales;Papillomaviridae
MET0430:k119_268274_length_7167_cov_18.0000	7167	No	No terminal repeats	NA	7	7	0	0.983	High-quality	High-quality	98.3	AAI-based (high-confidence)	0	6	10.3097	Viruses;Monodnaviria;Shotokuvirae;Cossaviricota;Papovaviricetes;Zurhausenvirales;Papillomaviridae
T2108174123:k141_8994_length_32915_cov_518.2438	32915	No	No terminal repeats	NA	44	24	0	0.983	Medium-quality	Genome-fragment	54.97	AAI-based (medium-confidence)	0	6	64.3806	Viruses;Duplodnaviria;Heunggongvirae;Uroviricota;Caudoviricetes;;
DS1912044174-1:k141_462122_length_7579_cov_58.0078	7579	No	DTR	NA	7	7	0	0.983	Complete	High-quality	100	DTR (high-confidence)	0	7	12.028	Viruses;Monodnaviria;Shotokuvirae;Cossaviricota;Papovaviricetes;Zurhausenvirales;Papillomaviridae
1111525849649875:k141_284305_length_40357_cov_104.0000	40357	No	DTR	NA	51	40	0	0.983	Complete	High-quality	100	DTR (high-confidence)	0	16	61.3002	Viruses;Duplodnaviria;Heunggongvirae;Uroviricota;Caudoviricetes;;Autographiviridae
MET0206:k119_9313_length_13529_cov_47.7336	13529	No	No terminal repeats	NA	17	12	0	0.9829	Medium-quality	Genome-fragment	61.75	AAI-based (high-confidence)	0	4	27.0626	Viruses;Duplodnaviria;Heunggongvirae;Uroviricota;Caudoviricetes;;
T2108174145:k141_150048_length_7276_cov_136.0000	7276	No	DTR	NA	6	5	0	0.9829	Complete	High-quality	100	DTR (high-confidence)	0	6	10.3097	Viruses;Monodnaviria;Shotokuvirae;Cossaviricota;Papovaviricetes;Zurhausenvirales;Papillomaviridae
1111525849863687:k141_1568890_length_40378_cov_76.9067	40378	No	DTR	NA	52	42	0	0.9829	Complete	High-quality	100	DTR (high-confidence)	0	16	61.2972	Viruses;Duplodnaviria;Heunggongvirae;Uroviricota;Caudoviricetes;;Autographiviridae
1111525849669408:k141_488096_length_40378_cov_51.0000	40378	No	DTR	NA	51	41	0	0.9829	Complete	High-quality	100	DTR (high-confidence)	0	16	61.3002	Viruses;Duplodnaviria;Heunggongvirae;Uroviricota;Caudoviricetes;;Autographiviridae
T2107171986:k141_40403_length_7556_cov_1684.0000	7556	No	DTR	NA	6	6	0	0.9829	Complete	High-quality	100	DTR (high-confidence)	0	6	10.3097	Viruses;Monodnaviria;Shotokuvirae;Cossaviricota;Papovaviricetes;Zurhausenvirales;Papillomaviridae
T2109198881:k141_49812_length_7509_cov_30.0000	7509	No	No terminal repeats	NA	7	7	0	0.9829	High-quality	High-quality	99.43	AAI-based (high-confidence)	0	7	12.028	Viruses;Monodnaviria;Shotokuvirae;Cossaviricota;Papovaviricetes;Zurhausenvirales;Papillomaviridae
T2107172016:k141_392469_length_18246_cov_161.7510	18246	No	No terminal repeats	NA	23	19	0	0.9829	Medium-quality	Genome-fragment	50.95	AAI-based (high-confidence)	0	8	32.9019	Viruses;Duplodnaviria;Heunggongvirae;Uroviricota;Caudoviricetes;;
T2109199008:k141_67815_length_25011_cov_21.0000	25011	No	No terminal repeats	NA	29	29	0	0.9829	Medium-quality	Genome-fragment	57.96	AAI-based (high-confidence)	0	10	44.9303	Viruses;Duplodnaviria;Heunggongvirae;Uroviricota;Caudoviricetes;;
T2108173987:k141_498112_length_7256_cov_226.0000	7256	No	DTR	NA	7	7	0	0.9829	Complete	High-quality	100	DTR (high-confidence)	0	7	12.028	Viruses;Monodnaviria;Shotokuvirae;Cossaviricota;Papovaviricetes;Zurhausenvirales;Papillomaviridae
1111525849852366:k141_169238_length_40198_cov_79.5301	40198	No	No terminal repeats	NA	52	40	0	0.9829	High-quality	High-quality	98.83	AAI-based (high-confidence)	0	16	59.582	Viruses;Duplodnaviria;Heunggongvirae;Uroviricota;Caudoviricetes;;Autographiviridae
T2108174083:k141_1401219_length_7451_cov_199.0000	7451	No	DTR	NA	7	6	0	0.9829	Complete	High-quality	100	DTR (high-confidence)	0	6	10.3097	Viruses;Monodnaviria;Shotokuvirae;Cossaviricota;Papovaviricetes;Zurhausenvirales;Papillomaviridae
R_T2109198878:k119_3914_length_24616_cov_52.9151	24616	No	No terminal repeats	NA	28	23	0	0.9829	Medium-quality	Genome-fragment	55.43	AAI-based (high-confidence)	0	7	44.8947	Viruses;Duplodnaviria;Heunggongvirae;Uroviricota;Caudoviricetes;;
T2109198959:k141_12210_length_22655_cov_145.7317	22655	No	No terminal repeats	NA	23	22	0	0.9829	Medium-quality	Genome-fragment	54.99	AAI-based (high-confidence)	0	7	37.5849	Viruses;Duplodnaviria;Heunggongvirae;Uroviricota;Caudoviricetes;;
MET0225:k119_40288_length_27784_cov_74.8930	27784	No	No terminal repeats	NA	35	32	0	0.9829	Medium-quality	Genome-fragment	64.78	AAI-based (high-confidence)	0	7	54.9681	Viruses;Duplodnaviria;Heunggongvirae;Uroviricota;Caudoviricetes;;
T2108174013:k141_223917_length_30687_cov_71.5607	30687	No	No terminal repeats	NA	46	21	0	0.9829	Medium-quality	Genome-fragment	68.75	AAI-based (high-confidence)	0	12	67.9178	Viruses;Duplodnaviria;Heunggongvirae;Uroviricota;Caudoviricetes;;
1111525849669230:k141_285645_length_40357_cov_74.8115	40357	No	No terminal repeats	NA	50	40	0	0.9829	High-quality	High-quality	99.22	AAI-based (high-confidence)	0	16	59.582	Viruses;Duplodnaviria;Heunggongvirae;Uroviricota;Caudoviricetes;;Autographiviridae
1111525849483071:k141_127753_length_19542_cov_50.9323	19542	No	No terminal repeats	NA	17	16	0	0.9829	Medium-quality	Genome-fragment	52.43	AAI-based (high-confidence)	0	11	24.8224	Viruses;Duplodnaviria;Heunggongvirae;Uroviricota;Caudoviricetes;;
T2108173906:k141_1367091_length_7354_cov_62.0086	7354	No	DTR	NA	7	7	0	0.9829	Complete	High-quality	100	DTR (high-confidence)	0	7	12.028	Viruses;Monodnaviria;Shotokuvirae;Cossaviricota;Papovaviricetes;Zurhausenvirales;Papillomaviridae
1111525849771679:k141_1161381_length_7675_cov_26.0035	7675	No	DTR	NA	7	5	0	0.9829	Complete	High-quality	100	DTR (high-confidence)	0	6	10.3097	Viruses;Monodnaviria;Shotokuvirae;Cossaviricota;Papovaviricetes;Zurhausenvirales;Papillomaviridae
T2108173974:k141_197275_length_7399_cov_372.0000	7399	No	DTR	NA	7	7	0	0.9829	Complete	High-quality	100	DTR (high-confidence)	0	6	10.3097	Viruses;Monodnaviria;Shotokuvirae;Cossaviricota;Papovaviricetes;Zurhausenvirales;Papillomaviridae
R_T2109198896:k119_32553_length_29952_cov_4219.3365	29952	No	No terminal repeats	NA	37	33	0	0.9829	Medium-quality	Genome-fragment	69.5	AAI-based (high-confidence)	0	10	56.0096	Viruses;Duplodnaviria;Heunggongvirae;Uroviricota;Caudoviricetes;;
T2109199061:k141_43562_length_31855_cov_694.5867	31855	No	No terminal repeats	NA	49	43	0	0.9829	Medium-quality	Genome-fragment	71.94	AAI-based (high-confidence)	0	9	76.9918	Viruses;Duplodnaviria;Heunggongvirae;Uroviricota;Caudoviricetes;;
T2108173913:k141_667833_length_11606_cov_154.7427	11606	No	No terminal repeats	NA	11	5	0	0.9829	Medium-quality	Genome-fragment	59.14	AAI-based (medium-confidence)	0	2	16.6087	Viruses;Duplodnaviria;Heunggongvirae;Uroviricota;Caudoviricetes;;
1111525849743902:k141_15771_length_7558_cov_3510.2057	7558	No	DTR	NA	7	7	0	0.9829	Complete	High-quality	100	DTR (high-confidence)	0	7	12.028	Viruses;Monodnaviria;Shotokuvirae;Cossaviricota;Papovaviricetes;Zurhausenvirales;Papillomaviridae
T2108174123:k141_873141_length_25183_cov_227.7062	25183	No	No terminal repeats	NA	36	30	1	0.9829	Medium-quality	Genome-fragment	61.47	AAI-based (high-confidence)	0	6	55.9745	Viruses;Duplodnaviria;Heunggongvirae;Uroviricota;Caudoviricetes;;
T2109198955:k141_15778_length_7327_cov_854.0000	7327	No	DTR	NA	7	6	0	0.9829	Complete	High-quality	100	DTR (high-confidence)	0	7	12.028	Viruses;Monodnaviria;Shotokuvirae;Cossaviricota;Papovaviricetes;Zurhausenvirales;Papillomaviridae
T2108174122:k141_228487_length_31236_cov_263.8076	31236	No	No terminal repeats	NA	44	24	0	0.9829	Medium-quality	Genome-fragment	52.16	AAI-based (medium-confidence)	0	6	62.9574	Viruses;Duplodnaviria;Heunggongvirae;Uroviricota;Caudoviricetes;;
T2108174011:k141_932049_length_3896_cov_134.0000	3896	No	No terminal repeats	NA	5	4	0	0.9829	Medium-quality	Genome-fragment	51.97	AAI-based (high-confidence)	0	5	8.5914	Viruses;Monodnaviria;Shotokuvirae;Cossaviricota;Papovaviricetes;Zurhausenvirales;Papillomaviridae
MET0252:k119_2292_length_38395_cov_159.0000_fragment_1	24917	No	No terminal repeats	NA	29	25	0	0.9829	Medium-quality	Genome-fragment	56.15	AAI-based (high-confidence)	0	8	46.9511	Viruses;Duplodnaviria;Heunggongvirae;Uroviricota;Caudoviricetes;;
MET0215:k119_8832_length_7382_cov_48.0066	7382	No	DTR	NA	7	6	0	0.9829	Complete	High-quality	100	DTR (high-confidence)	0	6	10.3097	Viruses;Monodnaviria;Shotokuvirae;Cossaviricota;Papovaviricetes;Zurhausenvirales;Papillomaviridae
T2108174096:k141_50581_length_19921_cov_81.0608	19921	No	No terminal repeats	NA	30	23	0	0.9829	Medium-quality	Genome-fragment	58.92	AAI-based (high-confidence)	0	7	46.6371	Viruses;Duplodnaviria;Heunggongvirae;Uroviricota;Caudoviricetes;;
MET0854:k141_2065_length_6022_cov_39.0000	6022	No	No terminal repeats	NA	6	6	0	0.9829	Medium-quality	Genome-fragment	82.96	AAI-based (high-confidence)	0	6	10.3097	Viruses;Monodnaviria;Shotokuvirae;Cossaviricota;Papovaviricetes;Zurhausenvirales;Papillomaviridae
1111525849486058:k141_1622485_length_40378_cov_83.0021	40378	No	DTR	NA	51	41	0	0.9829	Complete	High-quality	100	DTR (high-confidence)	0	16	59.582	Viruses;Duplodnaviria;Heunggongvirae;Uroviricota;Caudoviricetes;;Autographiviridae
T2108174060:k141_79246_length_7508_cov_1905.0000	7508	No	DTR	NA	7	7	0	0.9829	Complete	High-quality	100	DTR (high-confidence)	0	7	12.028	Viruses;Monodnaviria;Shotokuvirae;Cossaviricota;Papovaviricetes;Zurhausenvirales;Papillomaviridae
MET0855:k141_2029_length_7491_cov_266.0362	7491	No	DTR	NA	7	7	0	0.9829	Complete	High-quality	100	DTR (high-confidence)	0	7	12.028	Viruses;Monodnaviria;Shotokuvirae;Cossaviricota;Papovaviricetes;Zurhausenvirales;Papillomaviridae
MET0128:k119_294_length_7408_cov_367.0503	7408	No	DTR	NA	6	5	0	0.9829	Complete	High-quality	100	DTR (high-confidence)	0	6	10.3097	Viruses;Monodnaviria;Shotokuvirae;Cossaviricota;Papovaviricetes;Zurhausenvirales;Papillomaviridae
T2108173998:k141_136473_length_7541_cov_3365.0000	7541	No	DTR	NA	7	7	0	0.9829	Complete	High-quality	100	DTR (high-confidence)	0	7	12.028	Viruses;Monodnaviria;Shotokuvirae;Cossaviricota;Papovaviricetes;Zurhausenvirales;Papillomaviridae
1111525849486576:k141_1342975_length_7900_cov_44.0057	7900	No	DTR	NA	8	6	0	0.9829	Complete	High-quality	100	DTR (high-confidence)	0	8	13.7463	Viruses;Monodnaviria;Shotokuvirae;Cossaviricota;Papovaviricetes;Zurhausenvirales;Papillomaviridae
1111525849649795:k141_354726_length_40304_cov_57.0000	40304	No	No terminal repeats	NA	51	40	0	0.9829	High-quality	High-quality	99.26	AAI-based (high-confidence)	0	16	61.3002	Viruses;Duplodnaviria;Heunggongvirae;Uroviricota;Caudoviricetes;;Autographiviridae
T2109198868:k141_9703_length_22020_cov_282.2228	22020	No	No terminal repeats	NA	31	25	0	0.9829	Medium-quality	Genome-fragment	54.07	AAI-based (high-confidence)	0	10	46.4035	Viruses;Duplodnaviria;Heunggongvirae;Uroviricota;Caudoviricetes;;
T2108173861:k141_38266_length_7460_cov_115.0000	7460	No	DTR	NA	6	6	0	0.9829	Complete	High-quality	100	DTR (high-confidence)	0	6	10.3097	Viruses;Monodnaviria;Shotokuvirae;Cossaviricota;Papovaviricetes;Zurhausenvirales;Papillomaviridae
1111525849857264:k141_627260_length_7276_cov_469.0000	7276	No	DTR	NA	6	5	0	0.9829	Complete	High-quality	100	DTR (high-confidence)	0	5	8.5914	Viruses;Monodnaviria;Shotokuvirae;Cossaviricota;Papovaviricetes;Zurhausenvirales;Papillomaviridae
T2108174101:k141_366350_length_43848_cov_204.9822	43848	No	No terminal repeats	NA	50	30	0	0.9829	Medium-quality	Genome-fragment	73.11	AAI-based (high-confidence)	0	8	56.4247	Viruses;Duplodnaviria;Heunggongvirae;Uroviricota;Caudoviricetes;;
1111525849852267:k141_517475_length_37386_cov_48.0000	37386	No	No terminal repeats	NA	43	36	0	0.9829	High-quality	High-quality	92.21	AAI-based (high-confidence)	0	16	53.1447	Viruses;Duplodnaviria;Heunggongvirae;Uroviricota;Caudoviricetes;;Autographiviridae
T2108173911:k141_137008_length_49911_cov_175.3013	49911	Provirus	Provirus	30117	59	34	8	0.9829	Medium-quality	Genome-fragment	69.89	AAI-based (medium-confidence)	39.66	10	57.7279	Viruses;Duplodnaviria;Heunggongvirae;Uroviricota;Caudoviricetes;;
T2109198949:k141_44982_length_7463_cov_34.0046	7463	No	DTR	NA	5	5	0	0.9829	Complete	High-quality	100	DTR (high-confidence)	0	5	8.5914	Viruses;Monodnaviria;Shotokuvirae;Cossaviricota;Papovaviricetes;Zurhausenvirales;Papillomaviridae
1111525849862568:k141_413173_length_7473_cov_1489.0000	7473	No	DTR	NA	7	7	0	0.9829	Complete	High-quality	100	DTR (high-confidence)	0	7	12.028	Viruses;Monodnaviria;Shotokuvirae;Cossaviricota;Papovaviricetes;Zurhausenvirales;Papillomaviridae
T2109199137:k141_1995_length_25318_cov_772.0859	25318	No	No terminal repeats	NA	34	28	0	0.9829	Medium-quality	Genome-fragment	57.03	AAI-based (high-confidence)	0	7	50.3183	Viruses;Duplodnaviria;Heunggongvirae;Uroviricota;Caudoviricetes;;
T2109199138:k141_3190_length_25318_cov_4957.2204	25318	No	No terminal repeats	NA	34	28	0	0.9829	Medium-quality	Genome-fragment	57.03	AAI-based (high-confidence)	0	7	50.3183	Viruses;Duplodnaviria;Heunggongvirae;Uroviricota;Caudoviricetes;;
SRR2005719:k99_3360_length_7165_cov_16.0000	7165	No	No terminal repeats	NA	7	5	0	0.9829	Medium-quality	Genome-fragment	79.43	AAI-based (high-confidence)	0	7	12.028	Unclassified
T2108174100:k141_2312531_length_7469_cov_42.0057	7469	No	DTR	NA	7	6	0	0.9829	Complete	High-quality	100	DTR (high-confidence)	0	6	10.3097	Viruses;Monodnaviria;Shotokuvirae;Cossaviricota;Papovaviricetes;Zurhausenvirales;Papillomaviridae
T2108174112:k141_822683_length_7482_cov_76.0000	7482	No	No terminal repeats	NA	7	6	0	0.9829	High-quality	High-quality	100	AAI-based (high-confidence)	0	7	12.028	Viruses;Monodnaviria;Shotokuvirae;Cossaviricota;Papovaviricetes;Zurhausenvirales;Papillomaviridae
MET0335:k141_21398_length_23500_cov_555.9370	23500	No	No terminal repeats	NA	29	25	0	0.9829	Medium-quality	Genome-fragment	52.9	AAI-based (high-confidence)	0	7	46.3851	Viruses;Duplodnaviria;Heunggongvirae;Uroviricota;Caudoviricetes;;
SRR2005654:k99_3806_length_6177_cov_100.0000	6177	No	No terminal repeats	NA	5	5	0	0.9829	Medium-quality	Genome-fragment	86.34	AAI-based (high-confidence)	0	5	8.5914	Viruses;Monodnaviria;Shotokuvirae;Cossaviricota;Papovaviricetes;Zurhausenvirales;Papillomaviridae
MET0715:k119_132248_length_20915_cov_139.4441	20915	No	No terminal repeats	NA	27	24	0	0.9829	Medium-quality	Genome-fragment	51.68	AAI-based (high-confidence)	0	3	41.1808	Viruses;Duplodnaviria;Heunggongvirae;Uroviricota;Caudoviricetes;;
1111525849663740:k141_848226_length_39156_cov_229.6524	39156	No	DTR	NA	52	26	0	0.9829	Medium-quality	Genome-fragment	65.42	AAI-based (medium-confidence)	0	7	74.6903	Viruses;Duplodnaviria;Heunggongvirae;Uroviricota;Caudoviricetes;;
T2108173861:k141_368633_length_7578_cov_142.0000	7578	No	DTR	NA	7	6	0	0.9829	Complete	High-quality	100	DTR (high-confidence)	0	7	12.028	Viruses;Monodnaviria;Shotokuvirae;Cossaviricota;Papovaviricetes;Zurhausenvirales;Papillomaviridae
T2108173969:k141_17338_length_7367_cov_1524.0000	7367	No	DTR	NA	7	6	0	0.9829	Complete	High-quality	100	DTR (high-confidence)	0	6	10.3097	Viruses;Monodnaviria;Shotokuvirae;Cossaviricota;Papovaviricetes;Zurhausenvirales;Papillomaviridae
T2108173977:k141_490169_length_7374_cov_30183.0000	7374	No	DTR	NA	6	6	0	0.9829	Complete	High-quality	100	DTR (high-confidence)	0	6	10.3097	Viruses;Monodnaviria;Shotokuvirae;Cossaviricota;Papovaviricetes;Zurhausenvirales;Papillomaviridae
MET0849:k141_3006_length_7564_cov_138.0186	7564	No	DTR	NA	7	7	0	0.9829	Complete	High-quality	100	DTR (high-confidence)	0	7	12.028	Viruses;Monodnaviria;Shotokuvirae;Cossaviricota;Papovaviricetes;Zurhausenvirales;Papillomaviridae
DSKIN0041-1:k141_601248_length_31060_cov_30.8933	31060	No	No terminal repeats	NA	46	38	0	0.9829	Medium-quality	Genome-fragment	69.93	AAI-based (high-confidence)	0	8	72.0509	Viruses;Duplodnaviria;Heunggongvirae;Uroviricota;Caudoviricetes;;
1111525849860954:k141_130354_length_40378_cov_79.0000	40378	No	DTR	NA	51	41	0	0.9829	Complete	High-quality	100	DTR (high-confidence)	0	17	61.3002	Viruses;Duplodnaviria;Heunggongvirae;Uroviricota;Caudoviricetes;;Autographiviridae
R_T2109198893:k119_9053_length_29952_cov_8344.1793	29952	No	No terminal repeats	NA	37	33	0	0.9829	Medium-quality	Genome-fragment	69.5	AAI-based (high-confidence)	0	10	56.0096	Viruses;Duplodnaviria;Heunggongvirae;Uroviricota;Caudoviricetes;;
T2108173892:k141_27077_length_7436_cov_123.0000	7436	No	DTR	NA	6	5	0	0.9829	Complete	High-quality	100	DTR (high-confidence)	0	5	8.5914	Viruses;Monodnaviria;Shotokuvirae;Cossaviricota;Papovaviricetes;Zurhausenvirales;Papillomaviridae
T2108174085:k141_2198269_length_43971_cov_123.0785	43971	No	DTR	NA	57	30	0	0.9829	Medium-quality	Genome-fragment	73.56	AAI-based (medium-confidence)	0	6	70.1921	Viruses;Duplodnaviria;Heunggongvirae;Uroviricota;Caudoviricetes;;
T2107172016:k141_470207_length_42730_cov_119.5921	42730	No	No terminal repeats	NA	62	47	2	0.9829	High-quality	High-quality	100	AAI-based (high-confidence)	0	6	84.3267	Viruses;Duplodnaviria;Heunggongvirae;Uroviricota;Caudoviricetes;;
T2108174012:k141_320600_length_7579_cov_773.0000	7579	No	DTR	NA	7	7	0	0.9829	Complete	High-quality	100	DTR (high-confidence)	0	7	12.028	Viruses;Monodnaviria;Shotokuvirae;Cossaviricota;Papovaviricetes;Zurhausenvirales;Papillomaviridae
1111525849649795:k141_349088_length_7545_cov_38.0000	7545	No	No terminal repeats	NA	7	6	0	0.9829	High-quality	High-quality	99.96	AAI-based (high-confidence)	0	6	10.3097	Viruses;Monodnaviria;Shotokuvirae;Cossaviricota;Papovaviricetes;Zurhausenvirales;Papillomaviridae
T2108174062:k141_452530_length_27815_cov_109.2261	27815	Provirus	Provirus	24036	39	28	5	0.9829	Medium-quality	Genome-fragment	62.57	AAI-based (high-confidence)	13.59	12	46.8949	Viruses;Duplodnaviria;Heunggongvirae;Uroviricota;Caudoviricetes;;
T2108173997:k141_114685_length_7541_cov_108.0000	7541	No	DTR	NA	7	5	0	0.9829	Complete	High-quality	100	DTR (high-confidence)	0	6	10.3097	Viruses;Monodnaviria;Shotokuvirae;Cossaviricota;Papovaviricetes;Zurhausenvirales;Papillomaviridae
T2108174024:k141_579647_length_7678_cov_82.0000	7678	No	DTR	NA	7	6	0	0.9829	Complete	High-quality	100	DTR (high-confidence)	0	7	12.028	Viruses;Monodnaviria;Shotokuvirae;Cossaviricota;Papovaviricetes;Zurhausenvirales;Papillomaviridae
T2109199172:k141_14020_length_26396_cov_1672.2717	26396	No	No terminal repeats	NA	33	28	0	0.9829	Medium-quality	Genome-fragment	59.42	AAI-based (high-confidence)	0	7	50.7797	Viruses;Duplodnaviria;Heunggongvirae;Uroviricota;Caudoviricetes;;
T2107172016:k141_717419_length_43894_cov_49.0000	43894	No	No terminal repeats	NA	57	29	0	0.9829	Medium-quality	Genome-fragment	73.38	AAI-based (medium-confidence)	0	6	71.9694	Viruses;Duplodnaviria;Heunggongvirae;Uroviricota;Caudoviricetes;;
1111525849478145:k141_330028_length_7704_cov_131.0000	7704	No	DTR	NA	7	7	0	0.9829	Complete	High-quality	100	DTR (high-confidence)	0	7	12.028	Viruses;Monodnaviria;Shotokuvirae;Cossaviricota;Papovaviricetes;Zurhausenvirales;Papillomaviridae
MET0696:k119_69084_length_28428_cov_277.2466	28428	No	No terminal repeats	NA	33	25	0	0.9829	Medium-quality	Genome-fragment	50.99	AAI-based (medium-confidence)	0	10	41.2596	Viruses;Duplodnaviria;Heunggongvirae;Uroviricota;Caudoviricetes;;
T2108173919:k141_699353_length_7403_cov_22.0030	7403	No	DTR	NA	7	6	0	0.9829	Complete	High-quality	100	DTR (high-confidence)	0	7	12.028	Viruses;Monodnaviria;Shotokuvirae;Cossaviricota;Papovaviricetes;Zurhausenvirales;Papillomaviridae
MET0484:k119_29139_length_7534_cov_606.0817	7534	No	DTR	NA	7	6	0	0.9829	Complete	High-quality	100	DTR (high-confidence)	0	7	12.028	Viruses;Monodnaviria;Shotokuvirae;Cossaviricota;Papovaviricetes;Zurhausenvirales;Papillomaviridae
MET0225:k119_52853_length_7353_cov_166.0000	7353	No	No terminal repeats	NA	7	6	0	0.9829	High-quality	High-quality	100	AAI-based (high-confidence)	0	7	12.028	Viruses;Monodnaviria;Shotokuvirae;Cossaviricota;Papovaviricetes;Zurhausenvirales;Papillomaviridae
T2108174074:k141_164883_length_7558_cov_205.0000	7558	No	No terminal repeats	NA	7	6	0	0.9829	High-quality	High-quality	100	AAI-based (high-confidence)	0	6	10.3097	Viruses;Monodnaviria;Shotokuvirae;Cossaviricota;Papovaviricetes;Zurhausenvirales;Papillomaviridae
1111525849479042:k141_1801095_length_40378_cov_43.0011	40378	No	DTR	NA	51	41	0	0.9829	Complete	High-quality	100	DTR (high-confidence)	0	16	59.582	Viruses;Duplodnaviria;Heunggongvirae;Uroviricota;Caudoviricetes;;Autographiviridae
T2108174093:k141_77713_length_23925_cov_170.0000	23925	No	No terminal repeats	NA	37	31	0	0.9829	Medium-quality	Genome-fragment	58.98	AAI-based (high-confidence)	0	14	45.7343	Viruses;Duplodnaviria;Heunggongvirae;Uroviricota;Caudoviricetes;;Autographiviridae
1111525849755863:k141_424584_length_7498_cov_82.9607	7498	No	DTR	NA	6	6	0	0.9829	Complete	High-quality	100	DTR (high-confidence)	0	6	10.3097	Viruses;Monodnaviria;Shotokuvirae;Cossaviricota;Papovaviricetes;Zurhausenvirales;Papillomaviridae
T2107172015:k141_1171858_length_29817_cov_90.0000	29817	No	No terminal repeats	NA	41	19	0	0.9829	Medium-quality	Genome-fragment	50.01	AAI-based (medium-confidence)	0	2	47.3114	Viruses;Duplodnaviria;Heunggongvirae;Uroviricota;Caudoviricetes;;
MET0251:k119_167407_length_42435_cov_267.0063	42435	No	DTR	NA	46	32	0	0.9829	Medium-quality	Genome-fragment	70.76	AAI-based (medium-confidence)	0	7	49.457	Viruses;Duplodnaviria;Heunggongvirae;Uroviricota;Caudoviricetes;;
DP1808006656:k119_11190_length_7207_cov_875.0000	7207	No	No terminal repeats	NA	7	6	0	0.9829	High-quality	High-quality	96.03	AAI-based (high-confidence)	0	6	10.3097	Viruses;Monodnaviria;Shotokuvirae;Cossaviricota;Papovaviricetes;Zurhausenvirales;Papillomaviridae
T2108173941:k141_602634_length_23333_cov_97.3513	23333	No	No terminal repeats	NA	29	21	0	0.9829	Medium-quality	Genome-fragment	60.05	AAI-based (high-confidence)	0	9	40.3998	Viruses;Duplodnaviria;Heunggongvirae;Uroviricota;Caudoviricetes;;
T2109199094:k141_28761_length_25943_cov_1770.7333	25943	No	No terminal repeats	NA	39	37	0	0.9829	Medium-quality	Genome-fragment	60.18	AAI-based (high-confidence)	0	10	57.5299	Viruses;Duplodnaviria;Heunggongvirae;Uroviricota;Caudoviricetes;;
T2108174091:k141_18929_length_7431_cov_3825.0000	7431	No	DTR	NA	6	6	0	0.9829	Complete	High-quality	100	DTR (high-confidence)	0	6	10.3097	Viruses;Monodnaviria;Shotokuvirae;Cossaviricota;Papovaviricetes;Zurhausenvirales;Papillomaviridae
T2108173894:k141_280358_length_7392_cov_1218.0000	7392	No	DTR	NA	6	6	0	0.9829	Complete	High-quality	100	DTR (high-confidence)	0	6	10.3097	Viruses;Monodnaviria;Shotokuvirae;Cossaviricota;Papovaviricetes;Zurhausenvirales;Papillomaviridae
T2108174024:k141_543885_length_5402_cov_43.0000	5402	No	No terminal repeats	NA	5	5	0	0.9829	Medium-quality	Genome-fragment	74.28	AAI-based (high-confidence)	0	5	8.5914	Viruses;Monodnaviria;Shotokuvirae;Cossaviricota;Papovaviricetes;Zurhausenvirales;Papillomaviridae
SRR2005651:k99_14179_length_7367_cov_43.0059	7367	No	DTR	NA	7	7	0	0.9829	Complete	High-quality	100	DTR (high-confidence)	0	7	12.028	Viruses;Monodnaviria;Shotokuvirae;Cossaviricota;Papovaviricetes;Zurhausenvirales;Papillomaviridae
T2109199153:k141_20332_length_25541_cov_592.0000	25541	No	No terminal repeats	NA	33	28	0	0.9829	Medium-quality	Genome-fragment	59.31	AAI-based (high-confidence)	0	9	47.6524	Viruses;Duplodnaviria;Heunggongvirae;Uroviricota;Caudoviricetes;;
MET0241:k119_27183_length_26046_cov_105.8380	26046	No	No terminal repeats	NA	40	30	0	0.9829	Medium-quality	Genome-fragment	53.4	AAI-based (high-confidence)	0	11	57.8164	Viruses;Duplodnaviria;Heunggongvirae;Uroviricota;Caudoviricetes;;
MET0660:k119_9701_length_26926_cov_515.1635	26926	No	No terminal repeats	NA	32	27	0	0.9829	Medium-quality	Genome-fragment	60.87	AAI-based (high-confidence)	0	6	50.6477	Viruses;Duplodnaviria;Heunggongvirae;Uroviricota;Caudoviricetes;;
T2108173971:k141_692667_length_6438_cov_73.0000	6438	No	No terminal repeats	NA	6	5	0	0.9829	Medium-quality	Genome-fragment	88.63	AAI-based (high-confidence)	0	6	10.3097	Viruses;Monodnaviria;Shotokuvirae;Cossaviricota;Papovaviricetes;Zurhausenvirales;Papillomaviridae
T2108173921:k141_692743_length_7521_cov_726.0000	7521	No	DTR	NA	7	5	0	0.9829	Complete	High-quality	100	DTR (high-confidence)	0	6	10.3097	Viruses;Monodnaviria;Shotokuvirae;Cossaviricota;Papovaviricetes;Zurhausenvirales;Papillomaviridae
T2108173905:k141_2038143_length_10989_cov_60.0000	10989	No	No terminal repeats	NA	14	6	0	0.9828	Medium-quality	Genome-fragment	56.21	AAI-based (high-confidence)	0	2	20.1265	Viruses;Duplodnaviria;Heunggongvirae;Uroviricota;Caudoviricetes;;
MET1532:k141_2551_length_26984_cov_126.1249	26984	No	No terminal repeats	NA	30	26	1	0.9828	Medium-quality	Genome-fragment	62.89	AAI-based (high-confidence)	0	7	40.9665	Viruses;Duplodnaviria;Heunggongvirae;Uroviricota;Caudoviricetes;;
T2108174069:k141_64118_length_39838_cov_124.2247	39838	No	DTR	NA	54	26	0	0.9828	Medium-quality	Genome-fragment	66.6	AAI-based (high-confidence)	0	7	77.7998	Viruses;Duplodnaviria;Heunggongvirae;Uroviricota;Caudoviricetes;;
T2109199171:k141_80477_length_25710_cov_699.1329	25710	No	No terminal repeats	NA	33	31	0	0.9828	Medium-quality	Genome-fragment	59.65	AAI-based (high-confidence)	0	11	51.7291	Viruses;Duplodnaviria;Heunggongvirae;Uroviricota;Caudoviricetes;;
T2107171983:k141_35075_length_7448_cov_926.0000	7448	No	DTR	NA	7	7	0	0.9828	Complete	High-quality	100	DTR (high-confidence)	0	7	12.028	Viruses;Monodnaviria;Shotokuvirae;Cossaviricota;Papovaviricetes;Zurhausenvirales;Papillomaviridae
T2108174014:k141_927794_length_6557_cov_45.0000	6557	No	No terminal repeats	NA	7	7	0	0.9828	High-quality	High-quality	90.06	AAI-based (high-confidence)	0	6	10.3097	Viruses;Monodnaviria;Shotokuvirae;Cossaviricota;Papovaviricetes;Zurhausenvirales;Papillomaviridae
1111525849650090:k141_1196130_length_7592_cov_306.0411	7592	No	DTR	NA	6	6	0	0.9828	Complete	High-quality	100	DTR (high-confidence)	0	6	10.3097	Viruses;Monodnaviria;Shotokuvirae;Cossaviricota;Papovaviricetes;Zurhausenvirales;Papillomaviridae
MET1370:k141_3310_length_7441_cov_514.0704	7441	No	DTR	NA	5	5	0	0.9828	Complete	High-quality	100	DTR (high-confidence)	0	5	8.5914	Viruses;Monodnaviria;Shotokuvirae;Cossaviricota;Papovaviricetes;Zurhausenvirales;Papillomaviridae
T2108173972:k141_2467337_length_6502_cov_70.0000	6502	No	No terminal repeats	NA	4	4	0	0.9828	High-quality	High-quality	90.62	AAI-based (high-confidence)	0	4	6.8731	Viruses;Monodnaviria;Shotokuvirae;Cossaviricota;Papovaviricetes;Zurhausenvirales;Papillomaviridae
MET0121:k119_1930_length_7335_cov_685.0949	7335	No	DTR	NA	7	7	0	0.9828	Complete	High-quality	100	DTR (high-confidence)	0	7	12.028	Viruses;Monodnaviria;Shotokuvirae;Cossaviricota;Papovaviricetes;Zurhausenvirales;Papillomaviridae
1111525849755361:k141_183249_length_26875_cov_73.0000	26875	No	No terminal repeats	NA	38	31	0	0.9828	Medium-quality	Genome-fragment	65.62	AAI-based (high-confidence)	0	7	56.6491	Viruses;Duplodnaviria;Heunggongvirae;Uroviricota;Caudoviricetes;;
T2108174091:k141_783781_length_7451_cov_87.0000	7451	No	No terminal repeats	NA	7	7	0	0.9828	High-quality	High-quality	100	AAI-based (high-confidence)	0	6	10.3097	Viruses;Monodnaviria;Shotokuvirae;Cossaviricota;Papovaviricetes;Zurhausenvirales;Papillomaviridae
1111525849736752:k141_722595_length_28234_cov_45.0000	28234	No	No terminal repeats	NA	43	34	0	0.9828	Medium-quality	Genome-fragment	77.92	AAI-based (high-confidence)	0	12	64.9896	Viruses;Duplodnaviria;Heunggongvirae;Uroviricota;Caudoviricetes;;
T2108174090:k141_1034485_length_34662_cov_88.0000	34662	No	No terminal repeats	NA	30	23	0	0.9828	Medium-quality	Genome-fragment	57.14	AAI-based (high-confidence)	0	7	39.0039	Viruses;Duplodnaviria;Heunggongvirae;Uroviricota;Caudoviricetes;;
1111525849852445:k141_187833_length_34250_cov_162.0000	34250	No	No terminal repeats	NA	38	27	0	0.9828	Medium-quality	Genome-fragment	57.35	AAI-based (medium-confidence)	0	8	47.9141	Viruses;Duplodnaviria;Heunggongvirae;Uroviricota;Caudoviricetes;;
T2107171957:k141_530565_length_7410_cov_191.0263	7410	No	DTR	NA	7	7	0	0.9828	Complete	High-quality	100	DTR (high-confidence)	0	7	12.028	Viruses;Monodnaviria;Shotokuvirae;Cossaviricota;Papovaviricetes;Zurhausenvirales;Papillomaviridae
T2108174021:k141_294880_length_17202_cov_165.8542	17202	No	No terminal repeats	NA	21	19	0	0.9828	Medium-quality	Genome-fragment	50.58	AAI-based (medium-confidence)	0	10	30.3259	Viruses;Duplodnaviria;Heunggongvirae;Uroviricota;Caudoviricetes;;
1111525849862289:k141_1022561_length_6774_cov_37.0000	6774	No	No terminal repeats	NA	5	5	0	0.9828	High-quality	High-quality	90.25	AAI-based (high-confidence)	0	5	8.5914	Viruses;Monodnaviria;Shotokuvirae;Cossaviricota;Papovaviricetes;Zurhausenvirales;Papillomaviridae
T2108173912:k141_55652_length_29975_cov_135.9990	29975	No	No terminal repeats	NA	38	33	0	0.9828	Medium-quality	Genome-fragment	69.56	AAI-based (high-confidence)	0	10	56.0096	Viruses;Duplodnaviria;Heunggongvirae;Uroviricota;Caudoviricetes;;
T2108173912:k141_95590_length_7350_cov_206.0000	7350	No	DTR	NA	7	6	0	0.9828	Complete	High-quality	100	DTR (high-confidence)	0	7	12.028	Viruses;Monodnaviria;Shotokuvirae;Cossaviricota;Papovaviricetes;Zurhausenvirales;Papillomaviridae
T2107172018:k141_23875_length_7255_cov_1245.0000	7255	No	DTR	NA	7	6	0	0.9828	Complete	High-quality	100	DTR (high-confidence)	0	6	10.3097	Viruses;Monodnaviria;Shotokuvirae;Cossaviricota;Papovaviricetes;Zurhausenvirales;Papillomaviridae
1111525849862568:k141_711516_length_7552_cov_367.0000	7552	No	DTR	NA	7	6	0	0.9828	Complete	High-quality	100	DTR (high-confidence)	0	6	10.3097	Viruses;Monodnaviria;Shotokuvirae;Cossaviricota;Papovaviricetes;Zurhausenvirales;Papillomaviridae
T2108174103:k141_343765_length_41112_cov_185.7797	41112	No	No terminal repeats	NA	49	30	0	0.9828	Medium-quality	Genome-fragment	68.54	AAI-based (high-confidence)	0	8	58.1162	Viruses;Duplodnaviria;Heunggongvirae;Uroviricota;Caudoviricetes;;
T2109199069:k141_11831_length_70753_cov_27.8280	70753	No	No terminal repeats	NA	71	63	0	0.9828	Medium-quality	Genome-fragment	50.09	AAI-based (high-confidence)	0	10	105.767	Viruses;Duplodnaviria;Heunggongvirae;Uroviricota;Caudoviricetes;;Herelleviridae
T2108174043:k141_30216_length_10760_cov_60.0000	10760	No	No terminal repeats	NA	11	5	0	0.9828	Medium-quality	Genome-fragment	55.53	AAI-based (medium-confidence)	0	2	16.9353	Viruses;Duplodnaviria;Heunggongvirae;Uroviricota;Caudoviricetes;;
MET1477:k141_2651_length_23051_cov_526.0000	23051	No	No terminal repeats	NA	27	25	0	0.9828	Medium-quality	Genome-fragment	53.56	AAI-based (high-confidence)	0	8	43.3825	Viruses;Duplodnaviria;Heunggongvirae;Uroviricota;Caudoviricetes;;
T2108174123:k141_760654_length_44217_cov_87.0020	44217	No	DTR	NA	58	31	0	0.9828	Medium-quality	Genome-fragment	73.96	AAI-based (medium-confidence)	0	7	73.4933	Viruses;Duplodnaviria;Heunggongvirae;Uroviricota;Caudoviricetes;;
1111525849861727:k141_255371_length_38101_cov_48.0000	38101	No	DTR	NA	51	27	0	0.9828	Medium-quality	Genome-fragment	63.67	AAI-based (high-confidence)	0	7	72.972	Viruses;Duplodnaviria;Heunggongvirae;Uroviricota;Caudoviricetes;;
T2108173979:k141_1336059_length_7606_cov_346.0000	7606	No	DTR	NA	7	7	0	0.9828	Complete	High-quality	100	DTR (high-confidence)	0	7	12.028	Viruses;Monodnaviria;Shotokuvirae;Cossaviricota;Papovaviricetes;Zurhausenvirales;Papillomaviridae
R_T2109198896:k119_1169_length_40976_cov_31.3397_fragment_1	35455	No	No terminal repeats	NA	56	44	0	0.9828	Medium-quality	Genome-fragment	80.26	AAI-based (high-confidence)	0	11	85.5117	Viruses;Duplodnaviria;Heunggongvirae;Uroviricota;Caudoviricetes;;
T2108173910:k141_1131517_length_7372_cov_42.5203	7372	No	No terminal repeats	NA	7	6	0	0.9828	High-quality	High-quality	100	AAI-based (high-confidence)	0	6	10.3097	Viruses;Monodnaviria;Shotokuvirae;Cossaviricota;Papovaviricetes;Zurhausenvirales;Papillomaviridae
DS1912044186-1:k141_511253_length_7527_cov_247.0000	7527	No	DTR	NA	7	6	0	0.9828	Complete	High-quality	100	DTR (high-confidence)	0	7	12.028	Viruses;Monodnaviria;Shotokuvirae;Cossaviricota;Papovaviricetes;Zurhausenvirales;Papillomaviridae
T2108173985:k141_133677_length_7351_cov_602.0000	7351	No	DTR	NA	7	7	0	0.9828	Complete	High-quality	100	DTR (high-confidence)	0	7	12.028	Viruses;Monodnaviria;Shotokuvirae;Cossaviricota;Papovaviricetes;Zurhausenvirales;Papillomaviridae
T2109198929:k141_13009_length_18254_cov_60.6124	18254	No	No terminal repeats	NA	20	14	0	0.9828	Medium-quality	Genome-fragment	61.17	AAI-based (medium-confidence)	0	7	27.3988	Viruses;Duplodnaviria;Heunggongvirae;Uroviricota;Caudoviricetes;;
MET0736:k119_314_length_31341_cov_525.0000	31341	No	No terminal repeats	NA	42	33	0	0.9828	Medium-quality	Genome-fragment	70.64	AAI-based (high-confidence)	0	8	64.8564	Viruses;Duplodnaviria;Heunggongvirae;Uroviricota;Caudoviricetes;;
T2107171990:k141_88597_length_7504_cov_183.0000	7504	No	DTR	NA	6	6	0	0.9828	Complete	High-quality	100	DTR (high-confidence)	0	6	10.3097	Viruses;Monodnaviria;Shotokuvirae;Cossaviricota;Papovaviricetes;Zurhausenvirales;Papillomaviridae
T2108173999:k141_672241_length_7443_cov_81.0000	7443	No	No terminal repeats	NA	7	7	0	0.9828	High-quality	High-quality	99.32	AAI-based (high-confidence)	0	7	12.028	Viruses;Monodnaviria;Shotokuvirae;Cossaviricota;Papovaviricetes;Zurhausenvirales;Papillomaviridae
MET0704:k119_8428_length_29980_cov_686.1040	29980	No	No terminal repeats	NA	45	38	0	0.9828	Medium-quality	Genome-fragment	67.49	AAI-based (high-confidence)	0	8	69.8692	Viruses;Duplodnaviria;Heunggongvirae;Uroviricota;Caudoviricetes;;
T2107171957:k141_62743_length_7592_cov_127.0000	7592	No	DTR	NA	7	7	0	0.9828	Complete	High-quality	100	DTR (high-confidence)	0	7	12.028	Viruses;Monodnaviria;Shotokuvirae;Cossaviricota;Papovaviricetes;Zurhausenvirales;Papillomaviridae
T2108173918:k141_192599_length_7606_cov_42.0000	7606	No	DTR	NA	7	7	0	0.9828	Complete	High-quality	100	DTR (high-confidence)	0	7	12.028	Viruses;Monodnaviria;Shotokuvirae;Cossaviricota;Papovaviricetes;Zurhausenvirales;Papillomaviridae
T2108174063:k141_1629123_length_7669_cov_347.0000	7669	No	DTR	NA	7	6	0	0.9828	Complete	High-quality	100	DTR (high-confidence)	0	6	10.3097	Viruses;Monodnaviria;Shotokuvirae;Cossaviricota;Papovaviricetes;Zurhausenvirales;Papillomaviridae
T2108173994:k141_650026_length_7417_cov_1081.0000	7417	No	DTR	NA	7	6	0	0.9828	Complete	High-quality	100	DTR (high-confidence)	0	6	10.3097	Viruses;Monodnaviria;Shotokuvirae;Cossaviricota;Papovaviricetes;Zurhausenvirales;Papillomaviridae
T2109198895:k141_10750_length_27500_cov_26119.9578	27500	No	No terminal repeats	NA	33	31	0	0.9828	Medium-quality	Genome-fragment	63.81	AAI-based (high-confidence)	0	10	51.4052	Viruses;Duplodnaviria;Heunggongvirae;Uroviricota;Caudoviricetes;;
T2107171956:k141_328277_length_7410_cov_51.0070	7410	No	DTR	NA	8	8	0	0.9828	Complete	High-quality	100	DTR (high-confidence)	0	8	13.7463	Viruses;Monodnaviria;Shotokuvirae;Cossaviricota;Papovaviricetes;Zurhausenvirales;Papillomaviridae
1111525849853957:k141_1975642_length_44119_cov_59.3438	44119	No	DTR	NA	56	30	0	0.9828	Medium-quality	Genome-fragment	73.72	AAI-based (medium-confidence)	0	6	70.5131	Viruses;Duplodnaviria;Heunggongvirae;Uroviricota;Caudoviricetes;;
T2108173971:k141_589613_length_7268_cov_134.0000	7268	No	DTR	NA	7	7	0	0.9828	Complete	High-quality	100	DTR (high-confidence)	0	7	12.028	Viruses;Monodnaviria;Shotokuvirae;Cossaviricota;Papovaviricetes;Zurhausenvirales;Papillomaviridae
T2109199128:k141_19214_length_35513_cov_265.3179	35513	No	No terminal repeats	NA	57	50	0	0.9828	Medium-quality	Genome-fragment	82.25	AAI-based (high-confidence)	0	12	84.0861	Viruses;Duplodnaviria;Heunggongvirae;Uroviricota;Caudoviricetes;;
T2109199117:k141_35493_length_7407_cov_91.0125	7407	No	DTR	NA	7	7	0	0.9828	Complete	High-quality	100	DTR (high-confidence)	0	7	12.028	Viruses;Monodnaviria;Shotokuvirae;Cossaviricota;Papovaviricetes;Zurhausenvirales;Papillomaviridae
T2109199193:k141_28658_length_7725_cov_130.7896	7725	No	No terminal repeats	NA	6	6	0	0.9828	High-quality	High-quality	100	AAI-based (high-confidence)	0	5	8.5914	Viruses;Monodnaviria;Shotokuvirae;Cossaviricota;Papovaviricetes;Zurhausenvirales;Papillomaviridae
1111525849638977:k141_27987_length_40357_cov_150.0000	40357	No	DTR	NA	51	41	0	0.9828	Complete	High-quality	100	DTR (high-confidence)	0	17	59.6202	Viruses;Duplodnaviria;Heunggongvirae;Uroviricota;Caudoviricetes;;Autographiviridae
T2108173905:k141_2488722_length_7588_cov_56.0075	7588	No	DTR	NA	7	6	0	0.9828	Complete	High-quality	100	DTR (high-confidence)	0	6	10.3097	Viruses;Monodnaviria;Shotokuvirae;Cossaviricota;Papovaviricetes;Zurhausenvirales;Papillomaviridae
T2108174061:k141_2587873_length_7460_cov_128.0000	7460	No	DTR	NA	6	6	0	0.9828	Complete	High-quality	100	DTR (high-confidence)	0	6	10.3097	Viruses;Monodnaviria;Shotokuvirae;Cossaviricota;Papovaviricetes;Zurhausenvirales;Papillomaviridae
T2108173957:k141_45601_length_19049_cov_107.0000	19049	No	No terminal repeats	NA	28	20	0	0.9828	Medium-quality	Genome-fragment	57.37	AAI-based (high-confidence)	0	8	39.9547	Viruses;Duplodnaviria;Heunggongvirae;Uroviricota;Caudoviricetes;;
1111525849485004:k141_743160_length_28991_cov_68.0000_fragment_1	19063	No	No terminal repeats	NA	22	20	0	0.9828	Medium-quality	Genome-fragment	56.32	AAI-based (high-confidence)	0	7	34.6702	Viruses;Duplodnaviria;Heunggongvirae;Uroviricota;Caudoviricetes;;
MET1296:k141_2304_length_7521_cov_74.0100	7521	No	DTR	NA	7	5	0	0.9828	Complete	High-quality	100	DTR (high-confidence)	0	6	10.3097	Viruses;Monodnaviria;Shotokuvirae;Cossaviricota;Papovaviricetes;Zurhausenvirales;Papillomaviridae
T2109199054:k141_45525_length_7272_cov_51.0000	7272	No	DTR	NA	7	6	0	0.9828	Complete	High-quality	100	DTR (high-confidence)	0	6	10.3097	Viruses;Monodnaviria;Shotokuvirae;Cossaviricota;Papovaviricetes;Zurhausenvirales;Papillomaviridae
T2108174094:k141_1018523_length_30514_cov_67.2605	30514	No	No terminal repeats	NA	43	35	0	0.9828	Medium-quality	Genome-fragment	69	AAI-based (high-confidence)	0	9	70.1284	Viruses;Duplodnaviria;Heunggongvirae;Uroviricota;Caudoviricetes;;
MET0855:k141_2305_length_7570_cov_257.0346	7570	No	DTR	NA	5	5	0	0.9828	Complete	High-quality	100	DTR (high-confidence)	0	5	8.5914	Viruses;Monodnaviria;Shotokuvirae;Cossaviricota;Papovaviricetes;Zurhausenvirales;Papillomaviridae
T2109199054:k141_58538_length_7557_cov_26.0035	7557	No	DTR	NA	7	7	0	0.9828	Complete	High-quality	100	DTR (high-confidence)	0	6	10.3097	Viruses;Monodnaviria;Shotokuvirae;Cossaviricota;Papovaviricetes;Zurhausenvirales;Papillomaviridae
T2108174091:k141_297334_length_7325_cov_7755.0000	7325	No	DTR	NA	6	6	0	0.9828	Complete	High-quality	100	DTR (high-confidence)	0	6	10.3097	Viruses;Monodnaviria;Shotokuvirae;Cossaviricota;Papovaviricetes;Zurhausenvirales;Papillomaviridae
T2109199018:k141_60583_length_40635_cov_132.0242	40635	No	No terminal repeats	NA	63	58	0	0.9828	High-quality	High-quality	94.52	AAI-based (high-confidence)	0	7	91.9355	Viruses;Duplodnaviria;Heunggongvirae;Uroviricota;Caudoviricetes;;
MET0131:k119_19847_length_7335_cov_191.0265	7335	No	DTR	NA	7	7	0	0.9828	Complete	High-quality	100	DTR (high-confidence)	0	7	12.028	Viruses;Monodnaviria;Shotokuvirae;Cossaviricota;Papovaviricetes;Zurhausenvirales;Papillomaviridae
T2108174081:k141_218624_length_15363_cov_115.4486	15363	No	No terminal repeats	NA	18	6	0	0.9828	Medium-quality	Genome-fragment	78.4	AAI-based (medium-confidence)	0	4	23.8085	Viruses;Duplodnaviria;Heunggongvirae;Uroviricota;Caudoviricetes;;
1111525849766731:k141_1228453_length_7579_cov_56.0075	7579	No	DTR	NA	7	6	0	0.9828	Complete	High-quality	100	DTR (high-confidence)	0	6	10.3097	Viruses;Monodnaviria;Shotokuvirae;Cossaviricota;Papovaviricetes;Zurhausenvirales;Papillomaviridae
SRR2005721:k99_395_length_8001_cov_42.4951	8001	No	DTR	NA	9	6	0	0.9828	Complete	High-quality	100	DTR (medium-confidence)	0	8	13.7463	Unclassified
T2109199019:k141_2390_length_28926_cov_760.6147	28926	No	No terminal repeats	NA	40	32	0	0.9828	Medium-quality	Genome-fragment	67.35	AAI-based (high-confidence)	0	10	54.7859	Viruses;Duplodnaviria;Heunggongvirae;Uroviricota;Caudoviricetes;;
DP1807004507:k119_47254_length_7411_cov_631.0865	7411	No	DTR	NA	6	6	0	0.9828	Complete	High-quality	100	DTR (high-confidence)	0	6	10.3097	Viruses;Monodnaviria;Shotokuvirae;Cossaviricota;Papovaviricetes;Zurhausenvirales;Papillomaviridae
DT2007043876-1:k141_5325_length_5814_cov_52.0000	5814	No	No terminal repeats	NA	6	6	0	0.9828	Medium-quality	Genome-fragment	77.44	AAI-based (high-confidence)	0	6	10.3097	Viruses;Monodnaviria;Shotokuvirae;Cossaviricota;Papovaviricetes;Zurhausenvirales;Papillomaviridae
1111525849668784:k141_785068_length_34027_cov_63.8555	34027	No	No terminal repeats	NA	44	20	0	0.9828	Medium-quality	Genome-fragment	57	AAI-based (medium-confidence)	0	3	48.6649	Viruses;Duplodnaviria;Heunggongvirae;Uroviricota;Caudoviricetes;;
T2108174120:k141_361366_length_38487_cov_165.2838	38487	No	No terminal repeats	NA	48	26	0	0.9828	Medium-quality	Genome-fragment	64.35	AAI-based (medium-confidence)	0	8	71.2537	Viruses;Duplodnaviria;Heunggongvirae;Uroviricota;Caudoviricetes;;
MET1376:k141_1899_length_7334_cov_885.1230	7334	No	DTR	NA	5	5	0	0.9828	Complete	High-quality	100	DTR (high-confidence)	0	5	8.5914	Viruses;Monodnaviria;Shotokuvirae;Cossaviricota;Papovaviricetes;Zurhausenvirales;Papillomaviridae
MET0715:k119_132923_length_7270_cov_192.0000	7270	No	No terminal repeats	NA	7	7	0	0.9828	High-quality	High-quality	100	AAI-based (high-confidence)	0	7	12.028	Viruses;Monodnaviria;Shotokuvirae;Cossaviricota;Papovaviricetes;Zurhausenvirales;Papillomaviridae
MET0124:k119_2931_length_7323_cov_122.0169	7323	No	DTR	NA	7	7	0	0.9828	Complete	High-quality	100	DTR (high-confidence)	0	7	12.028	Viruses;Monodnaviria;Shotokuvirae;Cossaviricota;Papovaviricetes;Zurhausenvirales;Papillomaviridae
1111525849484253:k141_246355_length_7606_cov_4245.0000	7606	No	DTR	NA	7	7	0	0.9828	Complete	High-quality	100	DTR (high-confidence)	0	6	10.3097	Viruses;Monodnaviria;Shotokuvirae;Cossaviricota;Papovaviricetes;Zurhausenvirales;Papillomaviridae
1111525849772285:k141_350017_length_7556_cov_1999.0000	7556	No	DTR	NA	7	6	0	0.9828	Complete	High-quality	100	DTR (high-confidence)	0	7	12.028	Viruses;Monodnaviria;Shotokuvirae;Cossaviricota;Papovaviricetes;Zurhausenvirales;Papillomaviridae
T2108173879:k141_334641_length_7541_cov_191.0000	7541	No	DTR	NA	8	6	0	0.9828	Complete	High-quality	100	DTR (high-confidence)	0	6	10.3097	Viruses;Monodnaviria;Shotokuvirae;Cossaviricota;Papovaviricetes;Zurhausenvirales;Papillomaviridae
1111525849669230:k141_935773_length_7384_cov_83.0115	7384	No	DTR	NA	7	7	0	0.9828	Complete	High-quality	100	DTR (high-confidence)	0	7	12.028	Viruses;Monodnaviria;Shotokuvirae;Cossaviricota;Papovaviricetes;Zurhausenvirales;Papillomaviridae
T2108173964:k141_902363_length_7235_cov_68.0096	7235	No	DTR	NA	7	6	0	0.9828	Complete	High-quality	100	DTR (high-confidence)	0	6	10.3097	Viruses;Monodnaviria;Shotokuvirae;Cossaviricota;Papovaviricetes;Zurhausenvirales;Papillomaviridae
T2109198896:k141_54897_length_29205_cov_5250.3570	29205	No	No terminal repeats	NA	36	32	0	0.9828	Medium-quality	Genome-fragment	67.77	AAI-based (high-confidence)	0	10	52.573	Viruses;Duplodnaviria;Heunggongvirae;Uroviricota;Caudoviricetes;;
1111525849475830:k141_891255_length_7558_cov_3900.7546	7558	No	DTR	NA	7	7	0	0.9828	Complete	High-quality	100	DTR (high-confidence)	0	7	12.028	Viruses;Monodnaviria;Shotokuvirae;Cossaviricota;Papovaviricetes;Zurhausenvirales;Papillomaviridae
T2108174118:k141_27719_length_7274_cov_987.0000	7274	No	DTR	NA	6	6	0	0.9828	Complete	High-quality	100	DTR (high-confidence)	0	5	8.5914	Viruses;Monodnaviria;Shotokuvirae;Cossaviricota;Papovaviricetes;Zurhausenvirales;Papillomaviridae
T2108173912:k141_129095_length_7256_cov_642.0000	7256	No	DTR	NA	7	6	0	0.9828	Complete	High-quality	100	DTR (high-confidence)	0	6	10.3097	Viruses;Monodnaviria;Shotokuvirae;Cossaviricota;Papovaviricetes;Zurhausenvirales;Papillomaviridae
T2109198913:k141_45277_length_30659_cov_301.6441	30659	No	No terminal repeats	NA	49	38	0	0.9828	Medium-quality	Genome-fragment	69.24	AAI-based (high-confidence)	0	9	71.0593	Viruses;Duplodnaviria;Heunggongvirae;Uroviricota;Caudoviricetes;;
MET0197:k119_28552_length_7303_cov_1089.1516	7303	No	DTR	NA	5	5	0	0.9828	Complete	High-quality	100	DTR (high-confidence)	0	5	8.5914	Viruses;Monodnaviria;Shotokuvirae;Cossaviricota;Papovaviricetes;Zurhausenvirales;Papillomaviridae
T2109199207:k141_9041_length_23513_cov_124.2937	23513	No	No terminal repeats	NA	29	25	0	0.9828	Medium-quality	Genome-fragment	55.13	AAI-based (high-confidence)	0	11	38.6532	Viruses;Duplodnaviria;Heunggongvirae;Uroviricota;Caudoviricetes;;
T2109198938:k141_28093_length_26369_cov_113.6510	26369	No	No terminal repeats	NA	35	31	0	0.9828	Medium-quality	Genome-fragment	61.16	AAI-based (high-confidence)	0	11	50.2253	Viruses;Duplodnaviria;Heunggongvirae;Uroviricota;Caudoviricetes;;
T2108173973:k141_540764_length_38871_cov_388.9318	38871	No	DTR	NA	51	25	0	0.9828	Medium-quality	Genome-fragment	64.97	AAI-based (high-confidence)	0	7	74.6903	Viruses;Duplodnaviria;Heunggongvirae;Uroviricota;Caudoviricetes;;
T2108173977:k141_1371104_length_7517_cov_45.0061	7517	No	DTR	NA	6	6	0	0.9828	Complete	High-quality	100	DTR (high-confidence)	0	6	10.3097	Viruses;Monodnaviria;Shotokuvirae;Cossaviricota;Papovaviricetes;Zurhausenvirales;Papillomaviridae
T2107171994:k141_230358_length_7552_cov_82.0111	7552	No	DTR	NA	7	7	0	0.9828	Complete	High-quality	100	DTR (high-confidence)	0	7	12.028	Viruses;Monodnaviria;Shotokuvirae;Cossaviricota;Papovaviricetes;Zurhausenvirales;Papillomaviridae
T2108174022:k141_592702_length_7282_cov_168.0000	7282	No	No terminal repeats	NA	6	6	0	0.9828	High-quality	High-quality	100	AAI-based (high-confidence)	0	6	10.3097	Viruses;Monodnaviria;Shotokuvirae;Cossaviricota;Papovaviricetes;Zurhausenvirales;Papillomaviridae
1111525849772152:k141_235560_length_7289_cov_95.0000	7289	No	No terminal repeats	NA	7	6	0	0.9828	High-quality	High-quality	97.48	AAI-based (high-confidence)	0	7	12.028	Viruses;Monodnaviria;Shotokuvirae;Cossaviricota;Papovaviricetes;Zurhausenvirales;Papillomaviridae
T2109198961:k141_12942_length_7411_cov_334.0000	7411	No	DTR	NA	6	5	0	0.9828	Complete	High-quality	100	DTR (high-confidence)	0	6	10.3097	Viruses;Monodnaviria;Shotokuvirae;Cossaviricota;Papovaviricetes;Zurhausenvirales;Papillomaviridae
T2109199205:k141_3238_length_7609_cov_88.0000	7609	No	No terminal repeats	NA	7	6	0	0.9828	High-quality	High-quality	100	AAI-based (high-confidence)	0	7	12.028	Viruses;Monodnaviria;Shotokuvirae;Cossaviricota;Papovaviricetes;Zurhausenvirales;Papillomaviridae
T2108174050:k141_377000_length_7251_cov_3349.0000	7251	No	DTR	NA	7	6	0	0.9828	Complete	High-quality	100	DTR (high-confidence)	0	7	12.028	Viruses;Monodnaviria;Shotokuvirae;Cossaviricota;Papovaviricetes;Zurhausenvirales;Papillomaviridae
T2109199118:k141_22344_length_7479_cov_362.0493	7479	No	DTR	NA	7	7	0	0.9828	Complete	High-quality	100	DTR (high-confidence)	0	6	10.3097	Viruses;Monodnaviria;Shotokuvirae;Cossaviricota;Papovaviricetes;Zurhausenvirales;Papillomaviridae
T2108173911:k141_406021_length_7451_cov_82.0112	7451	No	DTR	NA	7	7	0	0.9828	Complete	High-quality	100	DTR (high-confidence)	0	6	10.3097	Viruses;Monodnaviria;Shotokuvirae;Cossaviricota;Papovaviricetes;Zurhausenvirales;Papillomaviridae
T2108174095:k141_1267397_length_7264_cov_1156.0000	7264	No	DTR	NA	7	6	0	0.9827	Complete	High-quality	100	DTR (high-confidence)	0	7	12.028	Viruses;Monodnaviria;Shotokuvirae;Cossaviricota;Papovaviricetes;Zurhausenvirales;Papillomaviridae
T2109198884:k141_8191_length_7475_cov_136.0000	7475	No	No terminal repeats	NA	7	7	0	0.9827	High-quality	High-quality	100	AAI-based (high-confidence)	0	7	12.028	Viruses;Monodnaviria;Shotokuvirae;Cossaviricota;Papovaviricetes;Zurhausenvirales;Papillomaviridae
MET0215:k119_3937_length_7185_cov_10.0000	7185	No	No terminal repeats	NA	6	6	0	0.9827	High-quality	High-quality	100	AAI-based (high-confidence)	0	6	10.3097	Viruses;Monodnaviria;Shotokuvirae;Cossaviricota;Papovaviricetes;Zurhausenvirales;Papillomaviridae
T2109199122:k141_20858_length_7537_cov_117.0158	7537	No	DTR	NA	7	7	0	0.9827	Complete	High-quality	100	DTR (high-confidence)	0	7	12.028	Viruses;Monodnaviria;Shotokuvirae;Cossaviricota;Papovaviricetes;Zurhausenvirales;Papillomaviridae
1111525849670115:k141_386947_length_7493_cov_5632.0000	7493	No	DTR	NA	6	6	0	0.9827	Complete	High-quality	100	DTR (high-confidence)	0	6	10.3097	Viruses;Monodnaviria;Shotokuvirae;Cossaviricota;Papovaviricetes;Zurhausenvirales;Papillomaviridae
1111525849736894:k141_2401253_length_7666_cov_143.0190	7666	No	DTR	NA	7	7	0	0.9827	Complete	High-quality	100	DTR (high-confidence)	0	7	12.028	Viruses;Monodnaviria;Shotokuvirae;Cossaviricota;Papovaviricetes;Zurhausenvirales;Papillomaviridae
1111525849737051:k141_1334846_length_3740_cov_9.0000	3740	No	No terminal repeats	NA	5	5	0	0.9827	Medium-quality	Genome-fragment	50.1	AAI-based (high-confidence)	0	5	8.5914	Viruses;Monodnaviria;Shotokuvirae;Cossaviricota;Papovaviricetes;Zurhausenvirales;Papillomaviridae
MET0881:k141_1306_length_7564_cov_9747.0000	7564	No	DTR	NA	7	6	0	0.9827	Complete	High-quality	100	DTR (high-confidence)	0	7	12.028	Viruses;Monodnaviria;Shotokuvirae;Cossaviricota;Papovaviricetes;Zurhausenvirales;Papillomaviridae
T2109199001:k141_7368_length_37343_cov_477.1614	37343	No	No terminal repeats	NA	60	45	2	0.9827	Medium-quality	Genome-fragment	84.07	AAI-based (high-confidence)	0	8	85.0907	Viruses;Duplodnaviria;Heunggongvirae;Uroviricota;Caudoviricetes;;
T2108174012:k141_186380_length_7530_cov_2174.0000	7530	No	DTR	NA	8	7	0	0.9827	Complete	High-quality	100	DTR (high-confidence)	0	7	12.028	Viruses;Monodnaviria;Shotokuvirae;Cossaviricota;Papovaviricetes;Zurhausenvirales;Papillomaviridae
T2109199171:k141_10414_length_25637_cov_3729.6380	25637	No	No terminal repeats	NA	41	32	0	0.9827	Medium-quality	Genome-fragment	59.86	AAI-based (high-confidence)	0	10	52.0736	Viruses;Duplodnaviria;Heunggongvirae;Uroviricota;Caudoviricetes;;
MET0056:k119_7231_length_31844_cov_69.0000	31844	No	No terminal repeats	NA	43	37	0	0.9827	Medium-quality	Genome-fragment	73.92	AAI-based (high-confidence)	0	11	61.5562	Viruses;Duplodnaviria;Heunggongvirae;Uroviricota;Caudoviricetes;;
T2107171983:k141_65367_length_7368_cov_14822.0000	7368	No	DTR	NA	7	7	0	0.9827	Complete	High-quality	100	DTR (high-confidence)	0	7	12.028	Viruses;Monodnaviria;Shotokuvirae;Cossaviricota;Papovaviricetes;Zurhausenvirales;Papillomaviridae
T2109199046:k141_21721_length_7592_cov_35.0047	7592	No	DTR	NA	7	7	0	0.9827	Complete	High-quality	100	DTR (high-confidence)	0	7	12.028	Viruses;Monodnaviria;Shotokuvirae;Cossaviricota;Papovaviricetes;Zurhausenvirales;Papillomaviridae
T2109199018:k141_13082_length_29629_cov_428.4036	29629	No	No terminal repeats	NA	42	34	0	0.9827	Medium-quality	Genome-fragment	67.17	AAI-based (high-confidence)	0	10	56.274	Viruses;Duplodnaviria;Heunggongvirae;Uroviricota;Caudoviricetes;;
T2107172009:k141_1131412_length_7541_cov_107.0145	7541	No	DTR	NA	7	6	0	0.9827	Complete	High-quality	100	DTR (high-confidence)	0	7	12.028	Viruses;Monodnaviria;Shotokuvirae;Cossaviricota;Papovaviricetes;Zurhausenvirales;Papillomaviridae
T2108173920:k141_304230_length_7389_cov_195.7561	7389	No	No terminal repeats	NA	5	5	0	0.9827	High-quality	High-quality	100	AAI-based (high-confidence)	0	5	8.5914	Viruses;Monodnaviria;Shotokuvirae;Cossaviricota;Papovaviricetes;Zurhausenvirales;Papillomaviridae
T2108174027:k141_725534_length_8048_cov_97.0123	8048	No	DTR	NA	9	6	0	0.9827	Complete	High-quality	100	DTR (high-confidence)	0	6	10.3097	Viruses;Monodnaviria;Shotokuvirae;Cossaviricota;Papovaviricetes;Zurhausenvirales;Papillomaviridae
R_T2109198896:k119_43464_length_26496_cov_47.9287	26496	No	No terminal repeats	NA	37	32	0	0.9827	Medium-quality	Genome-fragment	66.89	AAI-based (high-confidence)	0	9	49.289	Viruses;Duplodnaviria;Heunggongvirae;Uroviricota;Caudoviricetes;;
T2108173969:k141_81283_length_7542_cov_7308.2423	7542	No	DTR	NA	8	7	0	0.9827	Complete	High-quality	100	DTR (high-confidence)	0	7	12.028	Viruses;Monodnaviria;Shotokuvirae;Cossaviricota;Papovaviricetes;Zurhausenvirales;Papillomaviridae
T2108173912:k141_166912_length_7392_cov_106.5963	7392	No	DTR	NA	7	6	0	0.9827	Complete	High-quality	100	DTR (high-confidence)	0	7	12.028	Viruses;Monodnaviria;Shotokuvirae;Cossaviricota;Papovaviricetes;Zurhausenvirales;Papillomaviridae
T2108174008:k141_530410_length_7707_cov_377.0000	7707	No	DTR	NA	7	6	0	0.9827	Complete	High-quality	100	DTR (high-confidence)	0	6	10.3097	Viruses;Monodnaviria;Shotokuvirae;Cossaviricota;Papovaviricetes;Zurhausenvirales;Papillomaviridae
1111525849743604:k141_678861_length_31858_cov_150.5850	31858	No	No terminal repeats	NA	46	39	1	0.9827	Medium-quality	Genome-fragment	71.78	AAI-based (high-confidence)	0	8	67.9828	Viruses;Duplodnaviria;Heunggongvirae;Uroviricota;Caudoviricetes;;
MET0497:k119_18810_length_7312_cov_490.0681	7312	No	DTR	NA	6	5	0	0.9827	Complete	High-quality	100	DTR (high-confidence)	0	6	10.3097	Viruses;Monodnaviria;Shotokuvirae;Cossaviricota;Papovaviricetes;Zurhausenvirales;Papillomaviridae
MET0131:k119_19993_length_7471_cov_107.0146	7471	No	DTR	NA	7	6	0	0.9827	Complete	High-quality	100	DTR (high-confidence)	0	6	10.3097	Viruses;Monodnaviria;Shotokuvirae;Cossaviricota;Papovaviricetes;Zurhausenvirales;Papillomaviridae
MET0219:k119_31034_length_7338_cov_161.0000	7338	No	No terminal repeats	NA	6	6	0	0.9827	High-quality	High-quality	100	AAI-based (high-confidence)	0	6	10.3097	Viruses;Monodnaviria;Shotokuvirae;Cossaviricota;Papovaviricetes;Zurhausenvirales;Papillomaviridae
T2108173979:k141_462977_length_7448_cov_4012.0000	7448	No	DTR	NA	7	7	0	0.9827	Complete	High-quality	100	DTR (high-confidence)	0	6	10.3097	Viruses;Monodnaviria;Shotokuvirae;Cossaviricota;Papovaviricetes;Zurhausenvirales;Papillomaviridae
T2108173911:k141_53570_length_7421_cov_337.0000	7421	No	DTR	NA	6	6	0	0.9827	Complete	High-quality	100	DTR (high-confidence)	0	6	10.3097	Viruses;Monodnaviria;Shotokuvirae;Cossaviricota;Papovaviricetes;Zurhausenvirales;Papillomaviridae
T2108173986:k141_382139_length_4079_cov_24.0000	4079	No	No terminal repeats	NA	9	5	0	0.9827	Medium-quality	Genome-fragment	72.72	AAI-based (high-confidence)	0	3	12.9341	Viruses;Monodnaviria;Sangervirae;Phixviricota;Malgrandaviricetes;Petitvirales;Microviridae
T2107172014:k141_467678_length_7648_cov_88.0117	7648	No	DTR	NA	7	6	0	0.9827	Complete	High-quality	100	DTR (high-confidence)	0	6	10.3097	Viruses;Monodnaviria;Shotokuvirae;Cossaviricota;Papovaviricetes;Zurhausenvirales;Papillomaviridae
MET0888:k141_5091_length_7491_cov_1269.1727	7491	No	DTR	NA	7	6	0	0.9827	Complete	High-quality	100	DTR (high-confidence)	0	6	10.3097	Viruses;Monodnaviria;Shotokuvirae;Cossaviricota;Papovaviricetes;Zurhausenvirales;Papillomaviridae
T2108173922:k141_85441_length_7517_cov_643.0000	7517	No	DTR	NA	7	7	0	0.9827	Complete	High-quality	100	DTR (high-confidence)	0	7	12.028	Viruses;Monodnaviria;Shotokuvirae;Cossaviricota;Papovaviricetes;Zurhausenvirales;Papillomaviridae
T2109199116:k141_10851_length_26903_cov_5440.6928	26903	No	No terminal repeats	NA	30	24	0	0.9827	Medium-quality	Genome-fragment	60.85	AAI-based (high-confidence)	0	7	46.3901	Viruses;Duplodnaviria;Heunggongvirae;Uroviricota;Caudoviricetes;;
1111525849852226:k141_541800_length_40404_cov_63.8294	40404	No	No terminal repeats	NA	51	40	0	0.9827	High-quality	High-quality	99.34	AAI-based (high-confidence)	0	16	59.582	Viruses;Duplodnaviria;Heunggongvirae;Uroviricota;Caudoviricetes;;Autographiviridae
T2109199008:k141_10528_length_37279_cov_19142.1003	37279	No	No terminal repeats	NA	57	50	0	0.9827	Medium-quality	Genome-fragment	86.79	AAI-based (high-confidence)	0	7	82.0227	Viruses;Duplodnaviria;Heunggongvirae;Uroviricota;Caudoviricetes;;
T2108173886:k141_518170_length_7660_cov_317.0000	7660	No	DTR	NA	7	6	0	0.9827	Complete	High-quality	100	DTR (high-confidence)	0	7	12.028	Viruses;Monodnaviria;Shotokuvirae;Cossaviricota;Papovaviricetes;Zurhausenvirales;Papillomaviridae
T2109199019:k141_18585_length_41748_cov_21471.0362	41748	No	No terminal repeats	NA	64	58	0	0.9827	High-quality	High-quality	97.16	AAI-based (high-confidence)	0	7	91.9355	Viruses;Duplodnaviria;Heunggongvirae;Uroviricota;Caudoviricetes;;
1111525849663500:k141_276554_length_40378_cov_62.0000	40378	No	DTR	NA	51	41	0	0.9827	Complete	High-quality	100	DTR (high-confidence)	0	16	61.3002	Viruses;Duplodnaviria;Heunggongvirae;Uroviricota;Caudoviricetes;;Autographiviridae
T2108173908:k141_1170140_length_7354_cov_72.9201	7354	No	DTR	NA	7	7	0	0.9827	Complete	High-quality	100	DTR (high-confidence)	0	7	12.028	Viruses;Monodnaviria;Shotokuvirae;Cossaviricota;Papovaviricetes;Zurhausenvirales;Papillomaviridae
T2108174099:k141_1102566_length_7346_cov_306.0000	7346	No	DTR	NA	7	6	0	0.9827	Complete	High-quality	100	DTR (high-confidence)	0	7	12.028	Viruses;Monodnaviria;Shotokuvirae;Cossaviricota;Papovaviricetes;Zurhausenvirales;Papillomaviridae
T2109199112:k141_5510_length_32383_cov_439.4108	32383	No	No terminal repeats	NA	46	37	0	0.9827	Medium-quality	Genome-fragment	72.89	AAI-based (high-confidence)	0	8	66.5944	Viruses;Duplodnaviria;Heunggongvirae;Uroviricota;Caudoviricetes;;
T2109199104:k141_36145_length_50068_cov_136.7697	50068	Provirus	Provirus	41722	71	58	6	0.9827	High-quality	High-quality	97.1	AAI-based (high-confidence)	16.67	7	91.9355	Viruses;Duplodnaviria;Heunggongvirae;Uroviricota;Caudoviricetes;;
T2108173977:k141_1529301_length_7393_cov_51.0000	7393	No	DTR	NA	6	6	0	0.9827	Complete	High-quality	100	DTR (high-confidence)	0	6	10.3097	Viruses;Monodnaviria;Shotokuvirae;Cossaviricota;Papovaviricetes;Zurhausenvirales;Papillomaviridae
T2109199090:k141_47968_length_26460_cov_537.8256	26460	No	No terminal repeats	NA	34	26	0	0.9827	Medium-quality	Genome-fragment	62.26	AAI-based (high-confidence)	0	10	49.0678	Viruses;Duplodnaviria;Heunggongvirae;Uroviricota;Caudoviricetes;;
T2109199118:k141_22073_length_7438_cov_242.0332	7438	No	DTR	NA	7	6	0	0.9827	Complete	High-quality	100	DTR (high-confidence)	0	7	12.028	Viruses;Monodnaviria;Shotokuvirae;Cossaviricota;Papovaviricetes;Zurhausenvirales;Papillomaviridae
T2109199017:k141_16691_length_50068_cov_670.6725	50068	Provirus	Provirus	41722	71	58	6	0.9827	High-quality	High-quality	97.1	AAI-based (high-confidence)	16.67	7	91.9355	Viruses;Duplodnaviria;Heunggongvirae;Uroviricota;Caudoviricetes;;
T2109199014:k141_42785_length_7431_cov_119.0163	7431	No	DTR	NA	6	5	0	0.9827	Complete	High-quality	100	DTR (high-confidence)	0	6	10.3097	Viruses;Monodnaviria;Shotokuvirae;Cossaviricota;Papovaviricetes;Zurhausenvirales;Papillomaviridae
1111525849638540:k141_907035_length_6374_cov_19.0000	6374	No	No terminal repeats	NA	4	4	0	0.9827	Medium-quality	Genome-fragment	84.78	AAI-based (high-confidence)	0	4	6.8731	Viruses;Monodnaviria;Shotokuvirae;Cossaviricota;Papovaviricetes;Zurhausenvirales;Papillomaviridae
T2108174100:k141_486366_length_45670_cov_69.7492	45670	No	No terminal repeats	NA	55	34	0	0.9827	Medium-quality	Genome-fragment	76.13	AAI-based (medium-confidence)	0	9	61.0441	Viruses;Duplodnaviria;Heunggongvirae;Uroviricota;Caudoviricetes;;
MET0738:k119_3321_length_7950_cov_2400.3065	7950	No	DTR	NA	8	7	0	0.9827	Complete	High-quality	100	DTR (high-confidence)	0	7	12.028	Viruses;Monodnaviria;Shotokuvirae;Cossaviricota;Papovaviricetes;Zurhausenvirales;Papillomaviridae
T2108174008:k141_1396164_length_7430_cov_33040.0000	7430	No	DTR	NA	5	5	0	0.9827	Complete	High-quality	100	DTR (high-confidence)	0	5	8.5914	Viruses;Monodnaviria;Shotokuvirae;Cossaviricota;Papovaviricetes;Zurhausenvirales;Papillomaviridae
T2107171958:k141_74627_length_7374_cov_194.0000	7374	No	No terminal repeats	NA	7	7	0	0.9827	High-quality	High-quality	100	AAI-based (high-confidence)	0	6	10.3097	Viruses;Monodnaviria;Shotokuvirae;Cossaviricota;Papovaviricetes;Zurhausenvirales;Papillomaviridae
T2108174122:k141_229642_length_7520_cov_930.0000	7520	No	DTR	NA	7	7	0	0.9827	Complete	High-quality	100	DTR (high-confidence)	0	7	12.028	Viruses;Monodnaviria;Shotokuvirae;Cossaviricota;Papovaviricetes;Zurhausenvirales;Papillomaviridae
T2109198985:k141_27483_length_25778_cov_77.0000	25778	No	No terminal repeats	NA	34	29	0	0.9827	Medium-quality	Genome-fragment	58.44	AAI-based (high-confidence)	0	9	49.3707	Viruses;Duplodnaviria;Heunggongvirae;Uroviricota;Caudoviricetes;;
T2109198894:k141_55641_length_22135_cov_156.4539	22135	No	No terminal repeats	NA	25	21	0	0.9827	Medium-quality	Genome-fragment	50.03	AAI-based (high-confidence)	0	6	39.1962	Viruses;Duplodnaviria;Heunggongvirae;Uroviricota;Caudoviricetes;;
T2108174073:k141_671458_length_34878_cov_59.4546	34878	No	No terminal repeats	NA	54	40	0	0.9827	Medium-quality	Genome-fragment	81.52	AAI-based (high-confidence)	0	15	75.85	Viruses;Duplodnaviria;Heunggongvirae;Uroviricota;Caudoviricetes;;
T2108174139:k141_1342215_length_7508_cov_70.0095	7508	No	DTR	NA	6	6	0	0.9827	Complete	High-quality	100	DTR (high-confidence)	0	6	10.3097	Viruses;Monodnaviria;Shotokuvirae;Cossaviricota;Papovaviricetes;Zurhausenvirales;Papillomaviridae
T2109198921:k141_58529_length_30370_cov_193.6437	30370	No	No terminal repeats	NA	38	30	0	0.9827	Medium-quality	Genome-fragment	68.37	AAI-based (high-confidence)	0	7	56.3561	Viruses;Duplodnaviria;Heunggongvirae;Uroviricota;Caudoviricetes;;
T2108173926:k141_1682918_length_24228_cov_127.9460	24228	No	No terminal repeats	NA	37	26	0	0.9827	Medium-quality	Genome-fragment	63.38	AAI-based (high-confidence)	0	10	53.9792	Viruses;Duplodnaviria;Heunggongvirae;Uroviricota;Caudoviricetes;;
MET0191:k119_25000_length_37262_cov_573.5628	37262	No	No terminal repeats	NA	43	26	0	0.9827	Medium-quality	Genome-fragment	61.92	AAI-based (medium-confidence)	0	9	45.7153	Viruses;Duplodnaviria;Heunggongvirae;Uroviricota;Caudoviricetes;;
T2108174062:k141_505182_length_6422_cov_120.0000	6422	No	No terminal repeats	NA	6	6	0	0.9827	Medium-quality	Genome-fragment	88.36	AAI-based (high-confidence)	0	6	10.3097	Viruses;Monodnaviria;Shotokuvirae;Cossaviricota;Papovaviricetes;Zurhausenvirales;Papillomaviridae
MET0658:k119_306016_length_35638_cov_123.0000	35638	No	No terminal repeats	NA	32	29	0	0.9827	Medium-quality	Genome-fragment	54.65	AAI-based (high-confidence)	0	10	41.9707	Viruses;Duplodnaviria;Heunggongvirae;Uroviricota;Caudoviricetes;;
T2109198898:k141_43767_length_7590_cov_11.0015	7590	No	DTR	NA	8	6	0	0.9827	Complete	High-quality	100	DTR (high-confidence)	0	6	10.3097	Viruses;Monodnaviria;Shotokuvirae;Cossaviricota;Papovaviricetes;Zurhausenvirales;Papillomaviridae
T2107171981:k141_576832_length_7593_cov_88.0118	7593	No	DTR	NA	8	8	0	0.9827	Complete	High-quality	100	DTR (high-confidence)	0	8	13.7463	Viruses;Monodnaviria;Shotokuvirae;Cossaviricota;Papovaviricetes;Zurhausenvirales;Papillomaviridae
MET0887:k141_4624_length_7555_cov_1195.1941	7555	No	No terminal repeats	NA	8	7	0	0.9827	High-quality	High-quality	100	AAI-based (high-confidence)	0	7	12.028	Viruses;Monodnaviria;Shotokuvirae;Cossaviricota;Papovaviricetes;Zurhausenvirales;Papillomaviridae
MET0129:k119_1806_length_7451_cov_217.0296	7451	No	DTR	NA	7	7	0	0.9827	Complete	High-quality	100	DTR (high-confidence)	0	7	12.028	Viruses;Monodnaviria;Shotokuvirae;Cossaviricota;Papovaviricetes;Zurhausenvirales;Papillomaviridae
MET0749:k119_8118_length_84216_cov_333.9208_fragment_2	27029	No	No terminal repeats	NA	33	27	0	0.9827	Medium-quality	Genome-fragment	61.41	AAI-based (high-confidence)	0	9	51.844	Viruses;Duplodnaviria;Heunggongvirae;Uroviricota;Caudoviricetes;;
T2108173977:k141_1352883_length_7558_cov_67.0090	7558	No	DTR	NA	7	7	0	0.9827	Complete	High-quality	100	DTR (high-confidence)	0	7	12.028	Viruses;Monodnaviria;Shotokuvirae;Cossaviricota;Papovaviricetes;Zurhausenvirales;Papillomaviridae
T2109199197:k141_100438_length_7761_cov_177.3648	7761	No	No terminal repeats	NA	6	6	0	0.9827	High-quality	High-quality	100	AAI-based (high-confidence)	0	5	8.5914	Viruses;Monodnaviria;Shotokuvirae;Cossaviricota;Papovaviricetes;Zurhausenvirales;Papillomaviridae
T2109199118:k141_21944_length_7557_cov_378.0510	7557	No	DTR	NA	7	6	0	0.9827	Complete	High-quality	100	DTR (high-confidence)	0	7	12.028	Viruses;Monodnaviria;Shotokuvirae;Cossaviricota;Papovaviricetes;Zurhausenvirales;Papillomaviridae
SRR2005663:k99_3205_length_7389_cov_24.0000	7389	No	No terminal repeats	NA	7	7	0	0.9827	High-quality	High-quality	98.45	AAI-based (high-confidence)	0	6	10.3097	Viruses;Monodnaviria;Shotokuvirae;Cossaviricota;Papovaviricetes;Zurhausenvirales;Papillomaviridae
T2108173992:k141_137099_length_6458_cov_54.3269	6458	No	No terminal repeats	NA	7	3	0	0.9827	High-quality	High-quality	100	AAI-based (high-confidence)	0	1	10.0074	Viruses;Monodnaviria;Sangervirae;Phixviricota;Malgrandaviricetes;Petitvirales;Microviridae
1111525849767487:k141_904992_length_7031_cov_33.0000	7031	No	No terminal repeats	NA	6	6	0	0.9827	High-quality	High-quality	96.9	AAI-based (high-confidence)	0	6	10.3097	Viruses;Monodnaviria;Shotokuvirae;Cossaviricota;Papovaviricetes;Zurhausenvirales;Papillomaviridae
T2108174089:k141_346171_length_37071_cov_217.0000_fragment_1	31534	No	No terminal repeats	NA	41	36	0	0.9827	Medium-quality	Genome-fragment	83.29	AAI-based (high-confidence)	0	13	63.8274	Viruses;Duplodnaviria;Heunggongvirae;Uroviricota;Caudoviricetes;;
MET0880:k141_2138_length_5496_cov_2310.0000	5496	No	No terminal repeats	NA	4	4	0	0.9827	Medium-quality	Genome-fragment	75.82	AAI-based (high-confidence)	0	4	6.8731	Viruses;Monodnaviria;Shotokuvirae;Cossaviricota;Papovaviricetes;Zurhausenvirales;Papillomaviridae
T2108173924:k141_168754_length_7354_cov_27598.0000	7354	No	DTR	NA	7	6	0	0.9827	Complete	High-quality	100	DTR (high-confidence)	0	6	10.3097	Viruses;Monodnaviria;Shotokuvirae;Cossaviricota;Papovaviricetes;Zurhausenvirales;Papillomaviridae
DP1806001413:k119_24398_length_7499_cov_2369.3210	7499	No	DTR	NA	6	6	0	0.9827	Complete	High-quality	100	DTR (high-confidence)	0	6	10.3097	Viruses;Monodnaviria;Shotokuvirae;Cossaviricota;Papovaviricetes;Zurhausenvirales;Papillomaviridae
DP1808006657:k119_39287_length_7570_cov_193.0259	7570	No	DTR	NA	7	7	0	0.9827	Complete	High-quality	100	DTR (high-confidence)	0	7	12.028	Viruses;Monodnaviria;Shotokuvirae;Cossaviricota;Papovaviricetes;Zurhausenvirales;Papillomaviridae
T2109199071:k141_80031_length_21473_cov_267.5286	21473	No	No terminal repeats	NA	26	25	0	0.9827	Medium-quality	Genome-fragment	54.31	AAI-based (high-confidence)	0	12	39.7295	Viruses;Duplodnaviria;Heunggongvirae;Uroviricota;Caudoviricetes;;
1111525849852394:k141_250130_length_40357_cov_208.0000	40357	No	DTR	NA	51	41	0	0.9827	Complete	High-quality	100	DTR (high-confidence)	0	15	57.8637	Viruses;Duplodnaviria;Heunggongvirae;Uroviricota;Caudoviricetes;;Autographiviridae
1111525849479064:k141_176014_length_40357_cov_90.0000	40357	No	DTR	NA	51	41	0	0.9827	Complete	High-quality	100	DTR (high-confidence)	0	17	59.6202	Viruses;Duplodnaviria;Heunggongvirae;Uroviricota;Caudoviricetes;;Autographiviridae
SRR2005651:k99_1305_length_29100_cov_27.0000	29100	No	No terminal repeats	NA	43	40	0	0.9827	Medium-quality	Genome-fragment	67.52	AAI-based (high-confidence)	0	11	68.4306	Viruses;Duplodnaviria;Heunggongvirae;Uroviricota;Caudoviricetes;;
T2108174091:k141_1133084_length_7517_cov_87.0118	7517	No	DTR	NA	7	7	0	0.9827	Complete	High-quality	100	DTR (high-confidence)	0	7	12.028	Viruses;Monodnaviria;Shotokuvirae;Cossaviricota;Papovaviricetes;Zurhausenvirales;Papillomaviridae
T2108173912:k141_199803_length_6957_cov_93.0000	6957	No	No terminal repeats	NA	9	7	0	0.9827	High-quality	High-quality	95.29	AAI-based (high-confidence)	0	8	13.7463	Viruses;Monodnaviria;Shotokuvirae;Cossaviricota;Papovaviricetes;Zurhausenvirales;Papillomaviridae
T2108173945:k141_1113053_length_7264_cov_134.0188	7264	No	DTR	NA	7	7	0	0.9827	Complete	High-quality	100	DTR (high-confidence)	0	6	10.3097	Viruses;Monodnaviria;Shotokuvirae;Cossaviricota;Papovaviricetes;Zurhausenvirales;Papillomaviridae
1111525849670115:k141_114292_length_7592_cov_2767.0000	7592	No	DTR	NA	7	6	0	0.9827	Complete	High-quality	100	DTR (high-confidence)	0	7	12.028	Viruses;Monodnaviria;Shotokuvirae;Cossaviricota;Papovaviricetes;Zurhausenvirales;Papillomaviridae
MET1354:k141_5933_length_7424_cov_49.0067	7424	No	DTR	NA	7	6	0	0.9827	Complete	High-quality	100	DTR (high-confidence)	0	7	12.028	Viruses;Monodnaviria;Shotokuvirae;Cossaviricota;Papovaviricetes;Zurhausenvirales;Papillomaviridae
T2109198990:k141_6620_length_26007_cov_24.0000	26007	No	No terminal repeats	NA	31	25	0	0.9827	Medium-quality	Genome-fragment	58.62	AAI-based (high-confidence)	0	8	48.5961	Viruses;Duplodnaviria;Heunggongvirae;Uroviricota;Caudoviricetes;;
MET0302:k119_42241_length_23797_cov_344.4189	23797	No	No terminal repeats	NA	31	28	0	0.9827	Medium-quality	Genome-fragment	53.62	AAI-based (high-confidence)	0	8	46.3025	Viruses;Duplodnaviria;Heunggongvirae;Uroviricota;Caudoviricetes;;
MET1072:k141_516_length_7426_cov_209.0287	7426	No	DTR	NA	7	6	0	0.9827	Complete	High-quality	100	DTR (high-confidence)	0	7	12.028	Viruses;Monodnaviria;Shotokuvirae;Cossaviricota;Papovaviricetes;Zurhausenvirales;Papillomaviridae
MET0184:k119_17841_length_7398_cov_23.0032	7398	No	DTR	NA	6	5	0	0.9827	Complete	High-quality	100	DTR (high-confidence)	0	5	8.5914	Viruses;Monodnaviria;Shotokuvirae;Cossaviricota;Papovaviricetes;Zurhausenvirales;Papillomaviridae
T2108174114:k141_268392_length_7324_cov_59.0000	7324	No	DTR	NA	7	7	0	0.9827	Complete	High-quality	100	DTR (high-confidence)	0	7	12.028	Viruses;Monodnaviria;Shotokuvirae;Cossaviricota;Papovaviricetes;Zurhausenvirales;Papillomaviridae
T2108174009:k141_223064_length_62311_cov_162.9911_fragment_1	43772	No	No terminal repeats	NA	65	46	0	0.9827	High-quality	High-quality	98.95	AAI-based (high-confidence)	0	10	93.965	Viruses;Duplodnaviria;Heunggongvirae;Uroviricota;Caudoviricetes;;
T2107172005:k141_784370_length_7424_cov_132.0181	7424	No	DTR	NA	5	5	0	0.9827	Complete	High-quality	100	DTR (high-confidence)	0	5	8.5914	Viruses;Monodnaviria;Shotokuvirae;Cossaviricota;Papovaviricetes;Zurhausenvirales;Papillomaviridae
T2109198888:k141_75327_length_34123_cov_601.8395	34123	No	No terminal repeats	NA	55	47	0	0.9827	Medium-quality	Genome-fragment	78.95	AAI-based (high-confidence)	0	11	80.1232	Viruses;Duplodnaviria;Heunggongvirae;Uroviricota;Caudoviricetes;;
DSKIN0050-1:k141_11664_length_7606_cov_39.0052	7606	No	DTR	NA	6	6	0	0.9827	Complete	High-quality	100	DTR (high-confidence)	0	6	10.3097	Viruses;Monodnaviria;Shotokuvirae;Cossaviricota;Papovaviricetes;Zurhausenvirales;Papillomaviridae
T2108173963:k141_127982_length_7320_cov_56.0000	7320	No	No terminal repeats	NA	6	6	0	0.9827	High-quality	High-quality	100	AAI-based (high-confidence)	0	6	10.3097	Viruses;Monodnaviria;Shotokuvirae;Cossaviricota;Papovaviricetes;Zurhausenvirales;Papillomaviridae
T2108174071:k141_659659_length_7601_cov_146.0000	7601	No	DTR	NA	7	7	0	0.9827	Complete	High-quality	100	DTR (high-confidence)	0	6	10.3097	Viruses;Monodnaviria;Shotokuvirae;Cossaviricota;Papovaviricetes;Zurhausenvirales;Papillomaviridae
1111525849475912:k141_214324_length_7519_cov_109.0148	7519	No	DTR	NA	7	6	0	0.9827	Complete	High-quality	100	DTR (high-confidence)	0	6	10.3097	Viruses;Monodnaviria;Shotokuvirae;Cossaviricota;Papovaviricetes;Zurhausenvirales;Papillomaviridae
1111525849486058:k141_605479_length_7473_cov_286.0000	7473	No	DTR	NA	7	6	0	0.9827	Complete	High-quality	100	DTR (high-confidence)	0	7	12.028	Viruses;Monodnaviria;Shotokuvirae;Cossaviricota;Papovaviricetes;Zurhausenvirales;Papillomaviridae
T2109198869:k141_54305_length_7367_cov_439.0000	7367	No	DTR	NA	7	7	0	0.9827	Complete	High-quality	100	DTR (high-confidence)	0	7	12.028	Viruses;Monodnaviria;Shotokuvirae;Cossaviricota;Papovaviricetes;Zurhausenvirales;Papillomaviridae
T2108173913:k141_1434203_length_20432_cov_174.7427	20432	No	No terminal repeats	NA	39	22	0	0.9827	Medium-quality	Genome-fragment	50.28	AAI-based (high-confidence)	0	3	46.9021	Viruses;Duplodnaviria;Heunggongvirae;Uroviricota;Caudoviricetes;;
T2109199007:k141_34115_length_31913_cov_89.0000	31913	No	No terminal repeats	NA	45	39	0	0.9827	Medium-quality	Genome-fragment	72.01	AAI-based (high-confidence)	0	9	62.3369	Viruses;Duplodnaviria;Heunggongvirae;Uroviricota;Caudoviricetes;;
T2108173921:k141_1762294_length_7517_cov_345.2988	7517	No	DTR	NA	7	7	0	0.9827	Complete	High-quality	100	DTR (high-confidence)	0	6	10.3097	Viruses;Monodnaviria;Shotokuvirae;Cossaviricota;Papovaviricetes;Zurhausenvirales;Papillomaviridae
T2109198932:k141_16642_length_32518_cov_2868.2611_fragment_1	25474	No	No terminal repeats	NA	26	22	0	0.9827	Medium-quality	Genome-fragment	59.65	AAI-based (high-confidence)	0	11	38.4332	Viruses;Duplodnaviria;Heunggongvirae;Uroviricota;Caudoviricetes;;
DP1807004377:k119_15117_length_7495_cov_7875.0675	7495	No	DTR	NA	7	6	0	0.9827	Complete	High-quality	100	DTR (high-confidence)	0	7	12.028	Viruses;Monodnaviria;Shotokuvirae;Cossaviricota;Papovaviricetes;Zurhausenvirales;Papillomaviridae
T2107171984:k141_455842_length_7095_cov_249.4271	7095	No	No terminal repeats	NA	7	7	0	0.9827	High-quality	High-quality	94.55	AAI-based (high-confidence)	0	7	12.028	Viruses;Monodnaviria;Shotokuvirae;Cossaviricota;Papovaviricetes;Zurhausenvirales;Papillomaviridae
SRR2005674:k99_3410_length_38277_cov_46.0000	38277	No	No terminal repeats	NA	62	51	0	0.9827	Medium-quality	Genome-fragment	88.96	AAI-based (high-confidence)	0	13	93.3798	Viruses;Duplodnaviria;Heunggongvirae;Uroviricota;Caudoviricetes;;
R_T2109198882:k119_1761_length_31252_cov_186.0273	31252	No	No terminal repeats	NA	45	37	0	0.9827	Medium-quality	Genome-fragment	70.75	AAI-based (high-confidence)	0	8	66.1203	Viruses;Duplodnaviria;Heunggongvirae;Uroviricota;Caudoviricetes;;
T2108174083:k141_1413933_length_7798_cov_667.0871	7798	No	DTR	NA	6	5	0	0.9827	Complete	High-quality	100	DTR (high-confidence)	0	6	10.3097	Viruses;Monodnaviria;Shotokuvirae;Cossaviricota;Papovaviricetes;Zurhausenvirales;Papillomaviridae
T2107171956:k141_325697_length_7592_cov_87.0117	7592	No	DTR	NA	6	6	0	0.9827	Complete	High-quality	100	DTR (high-confidence)	0	6	10.3097	Viruses;Monodnaviria;Shotokuvirae;Cossaviricota;Papovaviricetes;Zurhausenvirales;Papillomaviridae
T2108173977:k141_621229_length_24780_cov_90.7425	24780	No	No terminal repeats	NA	38	31	0	0.9827	Medium-quality	Genome-fragment	57.91	AAI-based (high-confidence)	0	13	55.4716	Viruses;Duplodnaviria;Heunggongvirae;Uroviricota;Caudoviricetes;;
T2109199019:k141_42881_length_30908_cov_427.1103	30908	No	No terminal repeats	NA	45	37	0	0.9827	Medium-quality	Genome-fragment	71.69	AAI-based (high-confidence)	0	11	66.3407	Viruses;Duplodnaviria;Heunggongvirae;Uroviricota;Caudoviricetes;;
T2108173904:k141_1543482_length_7240_cov_164.0000	7240	No	No terminal repeats	NA	7	6	0	0.9827	High-quality	High-quality	100	AAI-based (high-confidence)	0	7	12.028	Viruses;Monodnaviria;Shotokuvirae;Cossaviricota;Papovaviricetes;Zurhausenvirales;Papillomaviridae
T2108174041:k141_1426348_length_30075_cov_51.9903	30075	No	No terminal repeats	NA	36	33	0	0.9827	Medium-quality	Genome-fragment	64.72	AAI-based (high-confidence)	0	8	55.4701	Viruses;Duplodnaviria;Heunggongvirae;Uroviricota;Caudoviricetes;;
T2107171956:k141_330939_length_7459_cov_110.0150	7459	No	DTR	NA	7	7	0	0.9827	Complete	High-quality	100	DTR (high-confidence)	0	7	12.028	Viruses;Monodnaviria;Shotokuvirae;Cossaviricota;Papovaviricetes;Zurhausenvirales;Papillomaviridae
T2108174088:k141_504245_length_12174_cov_164.6930	12174	No	No terminal repeats	NA	14	5	0	0.9827	Medium-quality	Genome-fragment	62.86	AAI-based (medium-confidence)	0	4	20.6194	Viruses;Duplodnaviria;Heunggongvirae;Uroviricota;Caudoviricetes;;
1111525849766731:k141_1226038_length_7675_cov_33.0044	7675	No	DTR	NA	7	6	0	0.9826	Complete	High-quality	100	DTR (high-confidence)	0	6	10.3097	Viruses;Monodnaviria;Shotokuvirae;Cossaviricota;Papovaviricetes;Zurhausenvirales;Papillomaviridae
1111525849481488:k141_1013314_length_7517_cov_83.0113	7517	No	DTR	NA	7	7	0	0.9826	Complete	High-quality	100	DTR (high-confidence)	0	6	10.3097	Viruses;Monodnaviria;Shotokuvirae;Cossaviricota;Papovaviricetes;Zurhausenvirales;Papillomaviridae
T2108173944:k141_369635_length_6590_cov_14.0000	6590	No	No terminal repeats	NA	6	6	0	0.9826	High-quality	High-quality	91.44	AAI-based (high-confidence)	0	6	10.3097	Viruses;Monodnaviria;Shotokuvirae;Cossaviricota;Papovaviricetes;Zurhausenvirales;Papillomaviridae
1111525849479064:k141_1037714_length_7541_cov_486.0000	7541	No	DTR	NA	7	7	0	0.9826	Complete	High-quality	100	DTR (high-confidence)	0	7	12.028	Viruses;Monodnaviria;Shotokuvirae;Cossaviricota;Papovaviricetes;Zurhausenvirales;Papillomaviridae
T2108173992:k141_28701_length_35158_cov_121.7630	35158	No	No terminal repeats	NA	45	18	0	0.9826	Medium-quality	Genome-fragment	54.44	AAI-based (high-confidence)	0	13	52.8579	Viruses;Duplodnaviria;Heunggongvirae;Uroviricota;Caudoviricetes;;
T2108173995:k141_348335_length_34370_cov_167.2830	34370	No	No terminal repeats	NA	47	39	0	0.9826	Medium-quality	Genome-fragment	77.4	AAI-based (high-confidence)	0	8	71.1565	Viruses;Duplodnaviria;Heunggongvirae;Uroviricota;Caudoviricetes;;
T2109199068:k141_70216_length_25397_cov_101.9777	25397	No	No terminal repeats	NA	30	26	0	0.9826	Medium-quality	Genome-fragment	62.62	AAI-based (high-confidence)	0	9	40.8171	Viruses;Duplodnaviria;Heunggongvirae;Uroviricota;Caudoviricetes;;
1111525849858958:k141_569829_length_7606_cov_458.0614	7606	No	DTR	NA	7	7	0	0.9826	Complete	High-quality	100	DTR (high-confidence)	0	7	12.028	Viruses;Monodnaviria;Shotokuvirae;Cossaviricota;Papovaviricetes;Zurhausenvirales;Papillomaviridae
T2109199096:k141_7221_length_24049_cov_17078.5197	24049	No	No terminal repeats	NA	29	25	0	0.9826	Medium-quality	Genome-fragment	55.7	AAI-based (high-confidence)	0	9	40.7793	Viruses;Duplodnaviria;Heunggongvirae;Uroviricota;Caudoviricetes;;
1111525849852267:k141_892530_length_40701_cov_45.7272	40701	No	No terminal repeats	NA	58	44	0	0.9826	High-quality	High-quality	100	AAI-based (high-confidence)	0	15	84.7734	Viruses;Duplodnaviria;Heunggongvirae;Uroviricota;Caudoviricetes;;
T2108174116:k141_407913_length_7557_cov_432.0000	7557	No	DTR	NA	7	6	0	0.9826	Complete	High-quality	100	DTR (high-confidence)	0	6	10.3097	Viruses;Monodnaviria;Shotokuvirae;Cossaviricota;Papovaviricetes;Zurhausenvirales;Papillomaviridae
T2108174118:k141_84234_length_6930_cov_1244.0315	6930	No	No terminal repeats	NA	6	6	0	0.9826	High-quality	High-quality	92.4	AAI-based (high-confidence)	0	6	10.3097	Viruses;Monodnaviria;Shotokuvirae;Cossaviricota;Papovaviricetes;Zurhausenvirales;Papillomaviridae
1111525849660463:k141_899958_length_7375_cov_52.0072	7375	No	DTR	NA	7	6	0	0.9826	Complete	High-quality	100	DTR (high-confidence)	0	6	10.3097	Viruses;Monodnaviria;Shotokuvirae;Cossaviricota;Papovaviricetes;Zurhausenvirales;Papillomaviridae
T2107171976:k141_253801_length_40170_cov_57.0000	40170	No	No terminal repeats	NA	56	25	0	0.9826	Medium-quality	Genome-fragment	67.15	AAI-based (medium-confidence)	0	7	77.7998	Viruses;Duplodnaviria;Heunggongvirae;Uroviricota;Caudoviricetes;;
T2107172019:k141_1392429_length_7377_cov_135.0000	7377	No	DTR	NA	6	5	0	0.9826	Complete	High-quality	100	DTR (high-confidence)	0	6	10.3097	Viruses;Monodnaviria;Shotokuvirae;Cossaviricota;Papovaviricetes;Zurhausenvirales;Papillomaviridae
T2108174080:k141_272190_length_34460_cov_83.2147	34460	No	No terminal repeats	NA	29	20	0	0.9826	Medium-quality	Genome-fragment	57.52	AAI-based (medium-confidence)	0	7	38.6823	Viruses;Duplodnaviria;Heunggongvirae;Uroviricota;Caudoviricetes;;
T2108174141:k141_412065_length_7351_cov_7493.0000	7351	No	DTR	NA	7	6	0	0.9826	Complete	High-quality	100	DTR (high-confidence)	0	7	12.028	Viruses;Monodnaviria;Shotokuvirae;Cossaviricota;Papovaviricetes;Zurhausenvirales;Papillomaviridae
DT2007045297-1:k141_9614_length_7473_cov_2030.3393	7473	No	DTR	NA	6	6	0	0.9826	Complete	High-quality	100	DTR (high-confidence)	0	6	10.3097	Viruses;Monodnaviria;Shotokuvirae;Cossaviricota;Papovaviricetes;Zurhausenvirales;Papillomaviridae
MET0132:k119_22518_length_7412_cov_87.0119	7412	No	DTR	NA	7	6	0	0.9826	Complete	High-quality	100	DTR (high-confidence)	0	7	12.028	Viruses;Monodnaviria;Shotokuvirae;Cossaviricota;Papovaviricetes;Zurhausenvirales;Papillomaviridae
T2109199082:k141_33459_length_31150_cov_265.2910	31150	No	No terminal repeats	NA	37	32	0	0.9826	Medium-quality	Genome-fragment	72.38	AAI-based (high-confidence)	0	10	51.8007	Viruses;Duplodnaviria;Heunggongvirae;Uroviricota;Caudoviricetes;;
DS1912044186-1:k141_580611_length_7500_cov_116.8157	7500	No	DTR	NA	7	7	0	0.9826	Complete	High-quality	100	DTR (high-confidence)	0	7	12.028	Viruses;Monodnaviria;Shotokuvirae;Cossaviricota;Papovaviricetes;Zurhausenvirales;Papillomaviridae
1111525849663683:k141_766606_length_7517_cov_179.0000	7517	No	No terminal repeats	NA	7	6	0	0.9826	High-quality	High-quality	100	AAI-based (high-confidence)	0	6	10.3097	Viruses;Monodnaviria;Shotokuvirae;Cossaviricota;Papovaviricetes;Zurhausenvirales;Papillomaviridae
T2108174078:k141_86165_length_7473_cov_86.0117	7473	No	DTR	NA	7	7	0	0.9826	Complete	High-quality	100	DTR (high-confidence)	0	7	12.028	Viruses;Monodnaviria;Shotokuvirae;Cossaviricota;Papovaviricetes;Zurhausenvirales;Papillomaviridae
T2107171953:k141_958077_length_31668_cov_48.0000	31668	No	No terminal repeats	NA	48	38	0	0.9826	Medium-quality	Genome-fragment	77.85	AAI-based (high-confidence)	0	7	64.3571	Viruses;Duplodnaviria;Heunggongvirae;Uroviricota;Caudoviricetes;;
1111525849742525:k141_203943_length_7606_cov_62.0083	7606	No	DTR	NA	7	6	0	0.9826	Complete	High-quality	100	DTR (high-confidence)	0	7	12.028	Viruses;Monodnaviria;Shotokuvirae;Cossaviricota;Papovaviricetes;Zurhausenvirales;Papillomaviridae
T2108174021:k141_1307892_length_5788_cov_70.0000	5788	No	No terminal repeats	NA	4	4	0	0.9826	Medium-quality	Genome-fragment	73.13	AAI-based (high-confidence)	0	4	6.8731	Viruses;Monodnaviria;Shotokuvirae;Cossaviricota;Papovaviricetes;Zurhausenvirales;Papillomaviridae
T2108173977:k141_1359564_length_7981_cov_46.0059	7981	No	DTR	NA	7	7	0	0.9826	Complete	High-quality	100	DTR (high-confidence)	0	7	12.028	Viruses;Monodnaviria;Shotokuvirae;Cossaviricota;Papovaviricetes;Zurhausenvirales;Papillomaviridae
T2108174047:k141_192680_length_6339_cov_29.0000	6339	No	No terminal repeats	NA	5	5	0	0.9826	Medium-quality	Genome-fragment	87.45	AAI-based (high-confidence)	0	5	8.5914	Viruses;Monodnaviria;Shotokuvirae;Cossaviricota;Papovaviricetes;Zurhausenvirales;Papillomaviridae
T2109199026:k141_23548_length_26218_cov_139.0000	26218	No	No terminal repeats	NA	37	29	0	0.9826	Medium-quality	Genome-fragment	60.66	AAI-based (high-confidence)	0	10	49.5474	Viruses;Duplodnaviria;Heunggongvirae;Uroviricota;Caudoviricetes;;
T2109199122:k141_20621_length_7448_cov_427.0584	7448	No	DTR	NA	7	6	0	0.9826	Complete	High-quality	100	DTR (high-confidence)	0	7	12.028	Viruses;Monodnaviria;Shotokuvirae;Cossaviricota;Papovaviricetes;Zurhausenvirales;Papillomaviridae
SRR2005716:k99_1803_length_7520_cov_26.0000	7520	No	No terminal repeats	NA	8	6	0	0.9826	Medium-quality	Genome-fragment	83.27	AAI-based (high-confidence)	0	8	13.7463	Unclassified
T2108173919:k141_32473_length_7517_cov_874.5264	7517	No	DTR	NA	7	6	0	0.9826	Complete	High-quality	100	DTR (high-confidence)	0	6	10.3097	Viruses;Monodnaviria;Shotokuvirae;Cossaviricota;Papovaviricetes;Zurhausenvirales;Papillomaviridae
T2109199006:k141_13823_length_24640_cov_56.9474	24640	No	No terminal repeats	NA	30	25	0	0.9826	Medium-quality	Genome-fragment	55.47	AAI-based (high-confidence)	0	7	45.1159	Viruses;Duplodnaviria;Heunggongvirae;Uroviricota;Caudoviricetes;;
SRR2005669:k99_3378_length_8174_cov_47.3801	8174	No	No terminal repeats	NA	8	6	0	0.9826	High-quality	High-quality	90.51	AAI-based (high-confidence)	0	8	13.7463	Unclassified
T2109199056:k141_32373_length_24956_cov_188.0018	24956	No	No terminal repeats	NA	27	25	0	0.9826	Medium-quality	Genome-fragment	59.68	AAI-based (high-confidence)	0	9	43.2522	Viruses;Duplodnaviria;Heunggongvirae;Uroviricota;Caudoviricetes;;
1111525849751715:k141_98222_length_7595_cov_1905.0000	7595	No	DTR	NA	7	7	0	0.9826	Complete	High-quality	100	DTR (high-confidence)	0	7	12.028	Viruses;Monodnaviria;Shotokuvirae;Cossaviricota;Papovaviricetes;Zurhausenvirales;Papillomaviridae
T2108173999:k141_272913_length_7458_cov_102.0000	7458	No	DTR	NA	7	6	0	0.9826	Complete	High-quality	100	DTR (high-confidence)	0	7	12.028	Viruses;Monodnaviria;Shotokuvirae;Cossaviricota;Papovaviricetes;Zurhausenvirales;Papillomaviridae
T2108174063:k141_1343467_length_7236_cov_50.0070	7236	No	DTR	NA	7	7	0	0.9826	Complete	High-quality	100	DTR (high-confidence)	0	6	10.3097	Viruses;Monodnaviria;Shotokuvirae;Cossaviricota;Papovaviricetes;Zurhausenvirales;Papillomaviridae
T2109198920:k141_36510_length_25670_cov_521.0632	25670	No	No terminal repeats	NA	26	24	0	0.9826	Medium-quality	Genome-fragment	61.37	AAI-based (high-confidence)	0	10	38.1543	Viruses;Duplodnaviria;Heunggongvirae;Uroviricota;Caudoviricetes;;
T2109199114:k141_8576_length_25412_cov_133.5948	25412	No	No terminal repeats	NA	36	28	0	0.9826	Medium-quality	Genome-fragment	59.23	AAI-based (high-confidence)	0	9	48.2612	Viruses;Duplodnaviria;Heunggongvirae;Uroviricota;Caudoviricetes;;
T2109198921:k141_63133_length_7325_cov_74.0103	7325	No	DTR	NA	7	6	0	0.9826	Complete	High-quality	100	DTR (high-confidence)	0	7	12.028	Viruses;Monodnaviria;Shotokuvirae;Cossaviricota;Papovaviricetes;Zurhausenvirales;Papillomaviridae
T2108173918:k141_909789_length_7364_cov_17.0000	7364	No	No terminal repeats	NA	7	6	0	0.9826	High-quality	High-quality	100	AAI-based (high-confidence)	0	7	12.028	Viruses;Monodnaviria;Shotokuvirae;Cossaviricota;Papovaviricetes;Zurhausenvirales;Papillomaviridae
T2108174106:k141_88046_length_35750_cov_311.4273	35750	No	No terminal repeats	NA	53	41	0	0.9826	Medium-quality	Genome-fragment	80.72	AAI-based (high-confidence)	0	8	77.0367	Viruses;Duplodnaviria;Heunggongvirae;Uroviricota;Caudoviricetes;;
T2108174105:k141_1890078_length_7365_cov_59.0082	7365	No	DTR	NA	7	6	0	0.9826	Complete	High-quality	100	DTR (high-confidence)	0	7	12.028	Viruses;Monodnaviria;Shotokuvirae;Cossaviricota;Papovaviricetes;Zurhausenvirales;Papillomaviridae
R_T2109198882:k119_306_length_7402_cov_10.0014	7402	No	DTR	NA	6	6	0	0.9826	Complete	High-quality	100	DTR (high-confidence)	0	6	10.3097	Viruses;Monodnaviria;Shotokuvirae;Cossaviricota;Papovaviricetes;Zurhausenvirales;Papillomaviridae
R_T2109199187:k119_4951_length_25843_cov_114.9073	25843	No	No terminal repeats	NA	29	26	0	0.9826	Medium-quality	Genome-fragment	59.94	AAI-based (high-confidence)	0	8	41.5158	Viruses;Duplodnaviria;Heunggongvirae;Uroviricota;Caudoviricetes;;
DT2007043852-1:k141_76011_length_7675_cov_171.0227	7675	No	DTR	NA	7	6	0	0.9826	Complete	High-quality	100	DTR (high-confidence)	0	7	12.028	Viruses;Monodnaviria;Shotokuvirae;Cossaviricota;Papovaviricetes;Zurhausenvirales;Papillomaviridae
DP1807004361:k119_29945_length_7415_cov_10858.7706	7415	No	No terminal repeats	NA	6	6	0	0.9826	High-quality	High-quality	98.46	AAI-based (high-confidence)	0	6	10.3097	Viruses;Monodnaviria;Shotokuvirae;Cossaviricota;Papovaviricetes;Zurhausenvirales;Papillomaviridae
T2108173919:k141_696585_length_7606_cov_99.0133	7606	No	DTR	NA	6	6	0	0.9826	Complete	High-quality	100	DTR (high-confidence)	0	6	10.3097	Viruses;Monodnaviria;Shotokuvirae;Cossaviricota;Papovaviricetes;Zurhausenvirales;Papillomaviridae
T2108174047:k141_59918_length_24301_cov_85.5070	24301	No	No terminal repeats	NA	31	27	0	0.9826	Medium-quality	Genome-fragment	54.49	AAI-based (high-confidence)	0	6	47.3923	Viruses;Duplodnaviria;Heunggongvirae;Uroviricota;Caudoviricetes;;
T2108174140:k141_560009_length_7263_cov_105.0000	7263	No	No terminal repeats	NA	5	5	0	0.9826	High-quality	High-quality	99.63	AAI-based (high-confidence)	0	5	8.5914	Viruses;Monodnaviria;Shotokuvirae;Cossaviricota;Papovaviricetes;Zurhausenvirales;Papillomaviridae
T2109199072:k141_22679_length_29395_cov_1354.6748	29395	No	No terminal repeats	NA	35	29	0	0.9826	Medium-quality	Genome-fragment	66.17	AAI-based (high-confidence)	0	7	51.6602	Viruses;Duplodnaviria;Heunggongvirae;Uroviricota;Caudoviricetes;;
T2108174120:k141_756836_length_5370_cov_98.0187	5370	No	DTR	NA	5	5	0	0.9826	Complete	High-quality	100	DTR (high-confidence)	0	3	6.8731	Viruses;Monodnaviria;Shotokuvirae;Cossaviricota;Papovaviricetes;Sepolyvirales;Polyomaviridae
T2108174096:k141_1164992_length_24382_cov_55.4796	24382	No	No terminal repeats	NA	26	23	0	0.9826	Medium-quality	Genome-fragment	66.29	AAI-based (high-confidence)	0	12	38.5264	Viruses;Duplodnaviria;Heunggongvirae;Uroviricota;Caudoviricetes;;
T2107171984:k141_182051_length_7556_cov_140.0000	7556	No	DTR	NA	7	6	0	0.9826	Complete	High-quality	100	DTR (high-confidence)	0	6	10.3097	Viruses;Monodnaviria;Shotokuvirae;Cossaviricota;Papovaviricetes;Zurhausenvirales;Papillomaviridae
T2109199189:k141_56563_length_7533_cov_351.7119	7533	No	No terminal repeats	NA	7	6	0	0.9826	High-quality	High-quality	100	AAI-based (high-confidence)	0	7	12.028	Viruses;Monodnaviria;Shotokuvirae;Cossaviricota;Papovaviricetes;Zurhausenvirales;Papillomaviridae
MET0259:k119_218148_length_20248_cov_124.0000	20248	No	No terminal repeats	NA	22	20	0	0.9826	Medium-quality	Genome-fragment	55.18	AAI-based (high-confidence)	0	11	32.9442	Viruses;Duplodnaviria;Heunggongvirae;Uroviricota;Caudoviricetes;;
T2109199206:k141_6544_length_23187_cov_1359.6266	23187	No	No terminal repeats	NA	31	29	0	0.9826	Medium-quality	Genome-fragment	53.78	AAI-based (high-confidence)	0	9	44.6375	Viruses;Duplodnaviria;Heunggongvirae;Uroviricota;Caudoviricetes;;
DP1808006773:k119_88299_length_6684_cov_125.0000	6684	No	No terminal repeats	NA	5	5	0	0.9826	Medium-quality	Genome-fragment	89.06	AAI-based (high-confidence)	0	5	8.5914	Viruses;Monodnaviria;Shotokuvirae;Cossaviricota;Papovaviricetes;Zurhausenvirales;Papillomaviridae
1111525849861439:k141_2507174_length_7558_cov_181.0000	7558	No	DTR	NA	8	7	0	0.9826	Complete	High-quality	100	DTR (high-confidence)	0	7	12.028	Viruses;Monodnaviria;Shotokuvirae;Cossaviricota;Papovaviricetes;Zurhausenvirales;Papillomaviridae
T2108173911:k141_20386_length_7675_cov_86.0000	7675	No	DTR	NA	7	5	0	0.9826	Complete	High-quality	100	DTR (high-confidence)	0	6	10.3097	Viruses;Monodnaviria;Shotokuvirae;Cossaviricota;Papovaviricetes;Zurhausenvirales;Papillomaviridae
T2108173900:k141_1375054_length_34375_cov_70.3436	34375	No	No terminal repeats	NA	64	51	0	0.9826	Medium-quality	Genome-fragment	79.88	AAI-based (high-confidence)	0	9	89.6778	Viruses;Duplodnaviria;Heunggongvirae;Uroviricota;Caudoviricetes;;
T2108173959:k141_644930_length_7592_cov_82.0110	7592	No	DTR	NA	7	6	0	0.9826	Complete	High-quality	100	DTR (high-confidence)	0	6	10.3097	Viruses;Monodnaviria;Shotokuvirae;Cossaviricota;Papovaviricetes;Zurhausenvirales;Papillomaviridae
T2107172000:k141_172860_length_23684_cov_91.3429	23684	No	No terminal repeats	NA	27	26	0	0.9826	Medium-quality	Genome-fragment	54.9	AAI-based (high-confidence)	0	7	39.1302	Viruses;Duplodnaviria;Heunggongvirae;Uroviricota;Caudoviricetes;;
T2108173918:k141_1075084_length_7283_cov_4530.0000	7283	No	DTR	NA	8	7	0	0.9826	Complete	High-quality	100	DTR (high-confidence)	0	7	12.028	Viruses;Monodnaviria;Shotokuvirae;Cossaviricota;Papovaviricetes;Zurhausenvirales;Papillomaviridae
T2109198902:k141_41291_length_28637_cov_731.4168	28637	No	No terminal repeats	NA	34	28	0	0.9826	Medium-quality	Genome-fragment	64.65	AAI-based (high-confidence)	0	7	50.9252	Viruses;Duplodnaviria;Heunggongvirae;Uroviricota;Caudoviricetes;;
MET0131:k119_490_length_7288_cov_248.0000	7288	No	No terminal repeats	NA	6	6	0	0.9826	High-quality	High-quality	100	AAI-based (high-confidence)	0	6	10.3097	Viruses;Monodnaviria;Shotokuvirae;Cossaviricota;Papovaviricetes;Zurhausenvirales;Papillomaviridae
T2108174009:k141_192338_length_7264_cov_1123.0000	7264	No	DTR	NA	7	7	0	0.9826	Complete	High-quality	100	DTR (high-confidence)	0	7	12.028	Viruses;Monodnaviria;Shotokuvirae;Cossaviricota;Papovaviricetes;Zurhausenvirales;Papillomaviridae
T2108173978:k141_2511500_length_36179_cov_93.3202	36179	No	No terminal repeats	NA	38	3	0	0.9826	Medium-quality	Genome-fragment	60.15	AAI-based (high-confidence)	0	3	56.0375	Viruses;Duplodnaviria;Heunggongvirae;Uroviricota;Caudoviricetes;;
T2108173872:k141_7387_length_7325_cov_155.0000	7325	No	DTR	NA	5	5	0	0.9826	Complete	High-quality	100	DTR (high-confidence)	0	5	8.5914	Viruses;Monodnaviria;Shotokuvirae;Cossaviricota;Papovaviricetes;Zurhausenvirales;Papillomaviridae
T2109199037:k141_22820_length_24076_cov_157.5313	24076	No	No terminal repeats	NA	28	28	0	0.9826	Medium-quality	Genome-fragment	55.77	AAI-based (high-confidence)	0	10	40.7128	Viruses;Duplodnaviria;Heunggongvirae;Uroviricota;Caudoviricetes;;
1111525849862212:k141_612384_length_7416_cov_70.0000	7416	No	DTR	NA	6	6	0	0.9826	Complete	High-quality	100	DTR (high-confidence)	0	5	8.5914	Viruses;Monodnaviria;Shotokuvirae;Cossaviricota;Papovaviricetes;Zurhausenvirales;Papillomaviridae
T2108174049:k141_710842_length_7335_cov_94.0000	7335	No	DTR	NA	6	6	0	0.9826	Complete	High-quality	100	DTR (high-confidence)	0	6	10.3097	Viruses;Monodnaviria;Shotokuvirae;Cossaviricota;Papovaviricetes;Zurhausenvirales;Papillomaviridae
MET0890:k141_2614_length_7503_cov_242.9671	7503	No	No terminal repeats	NA	7	6	0	0.9826	High-quality	High-quality	100	AAI-based (high-confidence)	0	7	12.028	Viruses;Monodnaviria;Shotokuvirae;Cossaviricota;Papovaviricetes;Zurhausenvirales;Papillomaviridae
1111525849758899:k141_1183763_length_45032_cov_40.3446	45032	No	DTR	NA	62	34	0	0.9826	Complete	High-quality	100	DTR (high-confidence)	0	7	60.0972	Viruses;Duplodnaviria;Heunggongvirae;Uroviricota;Caudoviricetes;;Autographiviridae
T2108173919:k141_710202_length_7334_cov_50.0070	7334	No	DTR	NA	6	5	0	0.9826	Complete	High-quality	100	DTR (high-confidence)	0	6	10.3097	Viruses;Monodnaviria;Shotokuvirae;Cossaviricota;Papovaviricetes;Zurhausenvirales;Papillomaviridae
R_T2109198960:k119_21869_length_30871_cov_730.0000	30871	No	No terminal repeats	NA	44	38	0	0.9826	Medium-quality	Genome-fragment	71.61	AAI-based (high-confidence)	0	12	67.5916	Viruses;Duplodnaviria;Heunggongvirae;Uroviricota;Caudoviricetes;;
T2109198943:k141_43919_length_35485_cov_2422.3579	35485	No	No terminal repeats	NA	55	42	0	0.9826	Medium-quality	Genome-fragment	82.57	AAI-based (high-confidence)	0	11	70.6777	Viruses;Duplodnaviria;Heunggongvirae;Uroviricota;Caudoviricetes;;
T2108173918:k141_892615_length_7659_cov_30.0040	7659	No	DTR	NA	7	6	0	0.9826	Complete	High-quality	100	DTR (high-confidence)	0	6	10.3097	Viruses;Monodnaviria;Shotokuvirae;Cossaviricota;Papovaviricetes;Zurhausenvirales;Papillomaviridae
SRR2005707:k99_745_length_8001_cov_41.0868	8001	No	DTR	NA	9	6	0	0.9826	Complete	High-quality	100	DTR (medium-confidence)	0	8	13.7463	Unclassified
MET0533:k119_1511_length_5294_cov_1490.9275	5294	No	No terminal repeats	NA	5	5	0	0.9826	Medium-quality	Genome-fragment	72.71	AAI-based (high-confidence)	0	5	8.5914	Viruses;Monodnaviria;Shotokuvirae;Cossaviricota;Papovaviricetes;Zurhausenvirales;Papillomaviridae
1111525849744228:k141_658982_length_7318_cov_13.0000	7318	No	No terminal repeats	NA	6	5	0	0.9826	High-quality	High-quality	100	AAI-based (high-confidence)	0	6	10.3097	Viruses;Monodnaviria;Shotokuvirae;Cossaviricota;Papovaviricetes;Zurhausenvirales;Papillomaviridae
T2108173918:k141_846009_length_7473_cov_65.0000	7473	No	DTR	NA	6	6	0	0.9826	Complete	High-quality	100	DTR (high-confidence)	0	6	10.3097	Viruses;Monodnaviria;Shotokuvirae;Cossaviricota;Papovaviricetes;Zurhausenvirales;Papillomaviridae
T2108173979:k141_2086162_length_7421_cov_193.0000	7421	No	DTR	NA	5	5	0	0.9826	Complete	High-quality	100	DTR (high-confidence)	0	5	8.5914	Viruses;Monodnaviria;Shotokuvirae;Cossaviricota;Papovaviricetes;Zurhausenvirales;Papillomaviridae
T2109199097:k141_57886_length_7707_cov_60.0079	7707	No	DTR	NA	7	7	0	0.9826	Complete	High-quality	100	DTR (high-confidence)	0	7	12.028	Viruses;Monodnaviria;Shotokuvirae;Cossaviricota;Papovaviricetes;Zurhausenvirales;Papillomaviridae
T2109198960:k141_20864_length_30784_cov_992.7954	30784	No	No terminal repeats	NA	46	40	0	0.9826	Medium-quality	Genome-fragment	71.41	AAI-based (high-confidence)	0	12	71.0282	Viruses;Duplodnaviria;Heunggongvirae;Uroviricota;Caudoviricetes;;
T2108174023:k141_657908_length_7327_cov_46.0064	7327	No	DTR	NA	7	6	0	0.9826	Complete	High-quality	100	DTR (high-confidence)	0	6	10.3097	Viruses;Monodnaviria;Shotokuvirae;Cossaviricota;Papovaviricetes;Zurhausenvirales;Papillomaviridae
T2109198875:k141_62569_length_56837_cov_7809.2610_fragment_1	41916	No	No terminal repeats	NA	68	54	0	0.9826	High-quality	High-quality	97.45	AAI-based (high-confidence)	0	13	101.731	Viruses;Duplodnaviria;Heunggongvirae;Uroviricota;Caudoviricetes;;
T2109199209:k141_59544_length_24503_cov_44.6614	24503	No	No terminal repeats	NA	30	28	0	0.9826	Medium-quality	Genome-fragment	57.4	AAI-based (high-confidence)	0	10	44.0743	Viruses;Duplodnaviria;Heunggongvirae;Uroviricota;Caudoviricetes;;
1111525849481762:k141_843051_length_7377_cov_55.0076	7377	No	DTR	NA	6	5	0	0.9826	Complete	High-quality	100	DTR (high-confidence)	0	5	8.5914	Viruses;Monodnaviria;Shotokuvirae;Cossaviricota;Papovaviricetes;Zurhausenvirales;Papillomaviridae
T2109198968:k141_27377_length_29275_cov_111.0001	29275	No	No terminal repeats	NA	41	29	0	0.9826	Medium-quality	Genome-fragment	65.96	AAI-based (high-confidence)	0	9	56.8326	Viruses;Duplodnaviria;Heunggongvirae;Uroviricota;Caudoviricetes;;
T2109199127:k141_41215_length_28118_cov_20441.4179	28118	No	No terminal repeats	NA	47	36	0	0.9826	Medium-quality	Genome-fragment	63.34	AAI-based (high-confidence)	0	12	69.4968	Viruses;Duplodnaviria;Heunggongvirae;Uroviricota;Caudoviricetes;;
1111525849742904:k141_324442_length_11613_cov_108.0397	11613	No	No terminal repeats	NA	14	5	0	0.9826	Medium-quality	Genome-fragment	59.39	AAI-based (medium-confidence)	0	2	13.7463	Viruses;Duplodnaviria;Heunggongvirae;Uroviricota;Caudoviricetes;;
T2108174074:k141_1348071_length_11180_cov_118.5042	11180	No	No terminal repeats	NA	15	11	0	0.9826	Medium-quality	Genome-fragment	75.4	AAI-based (high-confidence)	0	6	22.0028	Viruses;Duplodnaviria;Heunggongvirae;Uroviricota;Caudoviricetes;;
MET0198:k119_26743_length_7398_cov_75.0103	7398	No	DTR	NA	6	5	0	0.9826	Complete	High-quality	100	DTR (high-confidence)	0	5	8.5914	Viruses;Monodnaviria;Shotokuvirae;Cossaviricota;Papovaviricetes;Zurhausenvirales;Papillomaviridae
1111525849478864:k141_2132934_length_40357_cov_69.0017	40357	No	DTR	NA	51	41	0	0.9826	Complete	High-quality	100	DTR (high-confidence)	0	16	59.582	Viruses;Duplodnaviria;Heunggongvirae;Uroviricota;Caudoviricetes;;Autographiviridae
1111525849660463:k141_128853_length_35691_cov_88.7890	35691	No	No terminal repeats	NA	47	22	0	0.9826	Medium-quality	Genome-fragment	59.76	AAI-based (medium-confidence)	0	3	55.276	Viruses;Duplodnaviria;Heunggongvirae;Uroviricota;Caudoviricetes;;
MET0044:k119_16473_length_26427_cov_398.8093	26427	No	No terminal repeats	NA	33	26	0	0.9825	Medium-quality	Genome-fragment	61.88	AAI-based (high-confidence)	0	10	43.7078	Viruses;Duplodnaviria;Heunggongvirae;Uroviricota;Caudoviricetes;;
T2108174081:k141_765570_length_7798_cov_136.0178	7798	No	DTR	NA	7	7	0	0.9825	Complete	High-quality	100	DTR (high-confidence)	0	7	12.028	Viruses;Monodnaviria;Shotokuvirae;Cossaviricota;Papovaviricetes;Zurhausenvirales;Papillomaviridae
T2109199209:k141_39213_length_27876_cov_396.0496	27876	No	No terminal repeats	NA	34	31	0	0.9825	Medium-quality	Genome-fragment	62.9	AAI-based (high-confidence)	0	8	51.9324	Viruses;Duplodnaviria;Heunggongvirae;Uroviricota;Caudoviricetes;;
T2109198942:k141_58084_length_28965_cov_977.8398	28965	No	No terminal repeats	NA	42	32	0	0.9825	Medium-quality	Genome-fragment	65.19	AAI-based (high-confidence)	0	8	61.6372	Viruses;Duplodnaviria;Heunggongvirae;Uroviricota;Caudoviricetes;;
1111525849671172:k141_1489557_length_7707_cov_35.0046	7707	No	DTR	NA	7	7	0	0.9825	Complete	High-quality	100	DTR (high-confidence)	0	6	10.3097	Viruses;Monodnaviria;Shotokuvirae;Cossaviricota;Papovaviricetes;Zurhausenvirales;Papillomaviridae
T2107171993:k141_302805_length_7251_cov_774.0000	7251	No	DTR	NA	7	7	0	0.9825	Complete	High-quality	100	DTR (high-confidence)	0	7	12.028	Viruses;Monodnaviria;Shotokuvirae;Cossaviricota;Papovaviricetes;Zurhausenvirales;Papillomaviridae
T2109199017:k141_13255_length_42568_cov_8009.1718	42568	No	No terminal repeats	NA	68	54	0	0.9825	High-quality	High-quality	96.2	AAI-based (high-confidence)	0	11	99.5046	Viruses;Duplodnaviria;Heunggongvirae;Uroviricota;Caudoviricetes;;
T2108173921:k141_1777168_length_7367_cov_64.0089	7367	No	DTR	NA	7	7	0	0.9825	Complete	High-quality	100	DTR (high-confidence)	0	7	12.028	Viruses;Monodnaviria;Shotokuvirae;Cossaviricota;Papovaviricetes;Zurhausenvirales;Papillomaviridae
MET0479:k119_14894_length_6982_cov_713.4596	6982	No	No terminal repeats	NA	7	7	0	0.9825	High-quality	High-quality	96.31	AAI-based (high-confidence)	0	7	12.028	Viruses;Monodnaviria;Shotokuvirae;Cossaviricota;Papovaviricetes;Zurhausenvirales;Papillomaviridae
1111525849862568:k141_309189_length_7476_cov_2048.0000	7476	No	DTR	NA	7	7	0	0.9825	Complete	High-quality	100	DTR (high-confidence)	0	7	12.028	Viruses;Monodnaviria;Shotokuvirae;Cossaviricota;Papovaviricetes;Zurhausenvirales;Papillomaviridae
T2107171970:k141_842903_length_21614_cov_31.9755	21614	No	No terminal repeats	NA	29	25	1	0.9825	Medium-quality	Genome-fragment	52.74	AAI-based (high-confidence)	0	10	43.5892	Viruses;Duplodnaviria;Heunggongvirae;Uroviricota;Caudoviricetes;;
T2108174025:k141_1420575_length_7479_cov_54.0000	7479	No	DTR	NA	7	6	0	0.9825	Complete	High-quality	100	DTR (high-confidence)	0	6	10.3097	Viruses;Monodnaviria;Shotokuvirae;Cossaviricota;Papovaviricetes;Zurhausenvirales;Papillomaviridae
1111525849859186:k141_757747_length_7345_cov_138.0192	7345	No	DTR	NA	7	6	0	0.9825	Complete	High-quality	100	DTR (high-confidence)	0	7	12.028	Viruses;Monodnaviria;Shotokuvirae;Cossaviricota;Papovaviricetes;Zurhausenvirales;Papillomaviridae
T2108174139:k141_900109_length_44168_cov_49.9900	44168	No	DTR	NA	51	37	0	0.9825	Complete	High-quality	100	DTR (high-confidence)	0	8	54.8931	Viruses;Duplodnaviria;Heunggongvirae;Uroviricota;Caudoviricetes;;Autographiviridae
T2107171974:k141_35976_length_7431_cov_289.0396	7431	No	DTR	NA	6	6	0	0.9825	Complete	High-quality	100	DTR (high-confidence)	0	6	10.3097	Viruses;Monodnaviria;Shotokuvirae;Cossaviricota;Papovaviricetes;Zurhausenvirales;Papillomaviridae
T2109198939:k141_24943_length_44018_cov_2143.2851	44018	No	No terminal repeats	NA	66	49	2	0.9825	High-quality	High-quality	99.08	AAI-based (high-confidence)	0	12	94.1387	Viruses;Duplodnaviria;Heunggongvirae;Uroviricota;Caudoviricetes;;
T2108174081:k141_416508_length_23686_cov_159.9026	23686	No	No terminal repeats	NA	27	21	0	0.9825	Medium-quality	Genome-fragment	53.29	AAI-based (medium-confidence)	0	8	30.9176	Viruses;Duplodnaviria;Heunggongvirae;Uroviricota;Caudoviricetes;;
R_T2109198893:k119_8144_length_31075_cov_179.6730	31075	No	No terminal repeats	NA	50	38	0	0.9825	Medium-quality	Genome-fragment	70.09	AAI-based (high-confidence)	0	9	75.3918	Viruses;Duplodnaviria;Heunggongvirae;Uroviricota;Caudoviricetes;;
1111525849478145:k141_147372_length_33262_cov_111.0000	33262	No	No terminal repeats	NA	45	40	0	0.9825	Medium-quality	Genome-fragment	89.26	AAI-based (high-confidence)	0	11	65.802	Viruses;Duplodnaviria;Heunggongvirae;Uroviricota;Caudoviricetes;;
T2109199007:k141_851_length_23758_cov_465.6341	23758	No	No terminal repeats	NA	27	21	1	0.9825	Medium-quality	Genome-fragment	57	AAI-based (high-confidence)	0	10	38.1014	Viruses;Duplodnaviria;Heunggongvirae;Uroviricota;Caudoviricetes;;
T2108173892:k141_299951_length_7392_cov_541.0746	7392	No	DTR	NA	6	6	0	0.9825	Complete	High-quality	100	DTR (high-confidence)	0	5	8.5914	Viruses;Monodnaviria;Shotokuvirae;Cossaviricota;Papovaviricetes;Zurhausenvirales;Papillomaviridae
T2109199072:k141_5134_length_25413_cov_212.2816	25413	No	No terminal repeats	NA	31	29	0	0.9825	Medium-quality	Genome-fragment	58.85	AAI-based (high-confidence)	0	10	47.0312	Viruses;Duplodnaviria;Heunggongvirae;Uroviricota;Caudoviricetes;;
T2109199204:k141_28360_length_24408_cov_5968.2044	24408	No	No terminal repeats	NA	24	22	0	0.9825	Medium-quality	Genome-fragment	55.62	AAI-based (high-confidence)	0	9	35.1703	Viruses;Duplodnaviria;Heunggongvirae;Uroviricota;Caudoviricetes;;
T2108174133:k141_1577687_length_7392_cov_50.0069	7392	No	DTR	NA	7	7	0	0.9825	Complete	High-quality	100	DTR (high-confidence)	0	7	12.028	Viruses;Monodnaviria;Shotokuvirae;Cossaviricota;Papovaviricetes;Zurhausenvirales;Papillomaviridae
MET0881:k141_23375_length_7368_cov_560.0775	7368	No	DTR	NA	7	7	0	0.9825	Complete	High-quality	100	DTR (high-confidence)	0	7	12.028	Viruses;Monodnaviria;Shotokuvirae;Cossaviricota;Papovaviricetes;Zurhausenvirales;Papillomaviridae
T2108173978:k141_1741328_length_7485_cov_127.0173	7485	No	DTR	NA	6	6	0	0.9825	Complete	High-quality	100	DTR (high-confidence)	0	6	10.3097	Viruses;Monodnaviria;Shotokuvirae;Cossaviricota;Papovaviricetes;Zurhausenvirales;Papillomaviridae
T2108173941:k141_304107_length_44079_cov_79.2984	44079	No	No terminal repeats	NA	55	29	0	0.9825	Medium-quality	Genome-fragment	73.67	AAI-based (medium-confidence)	0	6	72.2314	Viruses;Duplodnaviria;Heunggongvirae;Uroviricota;Caudoviricetes;;
T2108174147:k141_838846_length_24289_cov_154.0092	24289	No	No terminal repeats	NA	41	30	0	0.9825	Medium-quality	Genome-fragment	55.22	AAI-based (high-confidence)	0	7	56.2668	Viruses;Duplodnaviria;Heunggongvirae;Uroviricota;Caudoviricetes;;
1111525849668387:k141_2219960_length_7449_cov_38.0052	7449	No	DTR	NA	7	7	0	0.9825	Complete	High-quality	100	DTR (high-confidence)	0	7	12.028	Viruses;Monodnaviria;Shotokuvirae;Cossaviricota;Papovaviricetes;Zurhausenvirales;Papillomaviridae
MET0129:k119_1651_length_7320_cov_1935.2687	7320	No	DTR	NA	7	7	0	0.9825	Complete	High-quality	100	DTR (high-confidence)	0	7	12.028	Viruses;Monodnaviria;Shotokuvirae;Cossaviricota;Papovaviricetes;Zurhausenvirales;Papillomaviridae
MET0132:k119_22817_length_7335_cov_1609.2230	7335	No	DTR	NA	7	6	0	0.9825	Complete	High-quality	100	DTR (high-confidence)	0	7	12.028	Viruses;Monodnaviria;Shotokuvirae;Cossaviricota;Papovaviricetes;Zurhausenvirales;Papillomaviridae
T2107171973:k141_225417_length_45519_cov_94.0048_fragment_1	24424	No	No terminal repeats	NA	33	17	0	0.9825	Medium-quality	Genome-fragment	65.53	AAI-based (medium-confidence)	0	11	34.7286	Viruses;Duplodnaviria;Heunggongvirae;Uroviricota;Caudoviricetes;;
T2109198919:k141_1176_length_24115_cov_55.0000	24115	No	No terminal repeats	NA	29	26	0	0.9825	Medium-quality	Genome-fragment	55.92	AAI-based (high-confidence)	0	10	41.5148	Viruses;Duplodnaviria;Heunggongvirae;Uroviricota;Caudoviricetes;;
R_T2109198906:k119_5628_length_24469_cov_19.9844	24469	No	No terminal repeats	NA	32	28	0	0.9825	Medium-quality	Genome-fragment	55.85	AAI-based (high-confidence)	0	8	47.9162	Viruses;Duplodnaviria;Heunggongvirae;Uroviricota;Caudoviricetes;;
T2108173900:k141_194788_length_25878_cov_54.3214	25878	No	No terminal repeats	NA	23	15	0	0.9825	Medium-quality	Genome-fragment	54.58	AAI-based (medium-confidence)	0	6	22.655	Viruses;Duplodnaviria;Heunggongvirae;Uroviricota;Caudoviricetes;;
DT2007043873-1:k141_5856_length_7606_cov_31.0000	7606	No	DTR	NA	7	7	0	0.9825	Complete	High-quality	100	DTR (high-confidence)	0	7	12.028	Viruses;Monodnaviria;Shotokuvirae;Cossaviricota;Papovaviricetes;Zurhausenvirales;Papillomaviridae
1111525849478105:k141_661108_length_17737_cov_127.7852	17737	No	No terminal repeats	NA	25	6	0	0.9825	Medium-quality	Genome-fragment	89.8	AAI-based (medium-confidence)	0	4	30.6816	Viruses;Duplodnaviria;Heunggongvirae;Uroviricota;Caudoviricetes;;
1111525849483430:k141_1098314_length_47951_cov_58.0000	47951	No	DTR	NA	58	38	0	0.9825	Medium-quality	Genome-fragment	79.68	AAI-based (medium-confidence)	0	9	66.0049	Viruses;Duplodnaviria;Heunggongvirae;Uroviricota;Caudoviricetes;;
T2108174074:k141_1135898_length_7521_cov_127.0172	7521	No	DTR	NA	7	7	0	0.9825	Complete	High-quality	100	DTR (high-confidence)	0	7	12.028	Viruses;Monodnaviria;Shotokuvirae;Cossaviricota;Papovaviricetes;Zurhausenvirales;Papillomaviridae
1111525849485991:k141_1197109_length_24395_cov_56.6297	24395	No	No terminal repeats	NA	31	25	0	0.9825	Medium-quality	Genome-fragment	54.95	AAI-based (high-confidence)	0	7	46.1467	Viruses;Duplodnaviria;Heunggongvirae;Uroviricota;Caudoviricetes;;
T2108173984:k141_1897240_length_44692_cov_108.8301	44692	No	No terminal repeats	NA	58	29	0	0.9825	Medium-quality	Genome-fragment	74.79	AAI-based (medium-confidence)	0	6	70.5131	Viruses;Duplodnaviria;Heunggongvirae;Uroviricota;Caudoviricetes;;
T2108173988:k141_228429_length_13513_cov_206.0301	13513	No	No terminal repeats	NA	17	11	0	0.9825	Medium-quality	Genome-fragment	88.34	AAI-based (high-confidence)	0	5	21.9861	Viruses;Duplodnaviria;Heunggongvirae;Uroviricota;Caudoviricetes;;
T2108174104:k141_200238_length_7707_cov_123.0163	7707	No	DTR	NA	7	6	0	0.9825	Complete	High-quality	100	DTR (high-confidence)	0	7	12.028	Viruses;Monodnaviria;Shotokuvirae;Cossaviricota;Papovaviricetes;Zurhausenvirales;Papillomaviridae
MET0881:k141_24539_length_7625_cov_1103.0000	7625	No	No terminal repeats	NA	6	6	0	0.9825	High-quality	High-quality	100	AAI-based (high-confidence)	0	5	8.5914	Viruses;Monodnaviria;Shotokuvirae;Cossaviricota;Papovaviricetes;Zurhausenvirales;Papillomaviridae
1111525849486576:k141_690501_length_45848_cov_43.0000	45848	No	DTR	NA	58	30	0	0.9825	Complete	High-quality	100	DTR (high-confidence)	0	12	58.6782	Viruses;Duplodnaviria;Heunggongvirae;Uroviricota;Caudoviricetes;;
T2107172005:k141_264689_length_27553_cov_93.0000	27553	No	No terminal repeats	NA	39	32	0	0.9825	Medium-quality	Genome-fragment	62.29	AAI-based (high-confidence)	0	9	61.6141	Viruses;Duplodnaviria;Heunggongvirae;Uroviricota;Caudoviricetes;;
T2108173973:k141_79353_length_7495_cov_928.0000	7495	No	DTR	NA	7	6	0	0.9825	Complete	High-quality	100	DTR (high-confidence)	0	7	12.028	Viruses;Monodnaviria;Shotokuvirae;Cossaviricota;Papovaviricetes;Zurhausenvirales;Papillomaviridae
T2109199207:k141_47440_length_30713_cov_2909.4590	30713	No	No terminal repeats	NA	44	37	0	0.9825	Medium-quality	Genome-fragment	69.53	AAI-based (high-confidence)	0	10	68.3859	Viruses;Duplodnaviria;Heunggongvirae;Uroviricota;Caudoviricetes;;
1111525849755644:k141_80054_length_16782_cov_134.6958	16782	No	No terminal repeats	NA	20	7	0	0.9825	Medium-quality	Genome-fragment	85.19	AAI-based (medium-confidence)	0	4	25.5268	Viruses;Duplodnaviria;Heunggongvirae;Uroviricota;Caudoviricetes;;
1111525849743403:k141_13190_length_7443_cov_429.0000	7443	No	DTR	NA	7	7	0	0.9825	Complete	High-quality	100	DTR (high-confidence)	0	7	12.028	Viruses;Monodnaviria;Shotokuvirae;Cossaviricota;Papovaviricetes;Zurhausenvirales;Papillomaviridae
T2108174135:k141_116678_length_7592_cov_71.0000	7592	No	DTR	NA	7	7	0	0.9825	Complete	High-quality	100	DTR (high-confidence)	0	7	12.028	Viruses;Monodnaviria;Shotokuvirae;Cossaviricota;Papovaviricetes;Zurhausenvirales;Papillomaviridae
MET1329:k141_14060_length_7509_cov_1069.1451	7509	No	DTR	NA	7	7	0	0.9825	Complete	High-quality	100	DTR (high-confidence)	0	6	10.3097	Viruses;Monodnaviria;Shotokuvirae;Cossaviricota;Papovaviricetes;Zurhausenvirales;Papillomaviridae
T2108173996:k141_125759_length_38015_cov_142.4649	38015	No	No terminal repeats	NA	59	52	0	0.9825	Medium-quality	Genome-fragment	88.35	AAI-based (high-confidence)	0	12	87.5363	Viruses;Duplodnaviria;Heunggongvirae;Uroviricota;Caudoviricetes;;
1111525849475912:k141_103318_length_20761_cov_91.0000	20761	No	No terminal repeats	NA	19	8	0	0.9825	Medium-quality	Genome-fragment	54.82	AAI-based (high-confidence)	0	6	25.3198	Viruses;Duplodnaviria;Heunggongvirae;Uroviricota;Caudoviricetes;;
T2109198995:k141_22414_length_21689_cov_1340.8779	21689	No	No terminal repeats	NA	31	24	0	0.9825	Medium-quality	Genome-fragment	50.89	AAI-based (high-confidence)	0	9	41.3963	Viruses;Duplodnaviria;Heunggongvirae;Uroviricota;Caudoviricetes;;
MET0259:k119_134196_length_21935_cov_109.9001	21935	No	No terminal repeats	NA	38	30	0	0.9825	Medium-quality	Genome-fragment	53.9	AAI-based (high-confidence)	0	4	58.5261	Viruses;Duplodnaviria;Heunggongvirae;Uroviricota;Caudoviricetes;;
1111525849664457:k141_647593_length_7325_cov_124.0000	7325	No	DTR	NA	7	6	0	0.9825	Complete	High-quality	100	DTR (high-confidence)	0	6	10.3097	Viruses;Monodnaviria;Shotokuvirae;Cossaviricota;Papovaviricetes;Zurhausenvirales;Papillomaviridae
T2109199160:k141_79482_length_21689_cov_6489.8714	21689	No	No terminal repeats	NA	31	24	0	0.9825	Medium-quality	Genome-fragment	50.89	AAI-based (high-confidence)	0	9	41.3963	Viruses;Duplodnaviria;Heunggongvirae;Uroviricota;Caudoviricetes;;
T2108173870:k141_129434_length_7325_cov_235.0327	7325	No	DTR	NA	6	6	0	0.9825	Complete	High-quality	100	DTR (high-confidence)	0	6	10.3097	Viruses;Monodnaviria;Shotokuvirae;Cossaviricota;Papovaviricetes;Zurhausenvirales;Papillomaviridae
T2109199104:k141_2620_length_25001_cov_373.0529	25001	No	No terminal repeats	NA	30	27	0	0.9825	Medium-quality	Genome-fragment	57.99	AAI-based (high-confidence)	0	10	41.4926	Viruses;Duplodnaviria;Heunggongvirae;Uroviricota;Caudoviricetes;;
T2109198944:k141_4782_length_21886_cov_534.8818	21886	No	No terminal repeats	NA	31	24	0	0.9825	Medium-quality	Genome-fragment	51.35	AAI-based (high-confidence)	0	9	41.3963	Viruses;Duplodnaviria;Heunggongvirae;Uroviricota;Caudoviricetes;;
T2108174008:k141_448180_length_7541_cov_109.0000	7541	No	DTR	NA	7	5	0	0.9825	Complete	High-quality	100	DTR (high-confidence)	0	6	10.3097	Viruses;Monodnaviria;Shotokuvirae;Cossaviricota;Papovaviricetes;Zurhausenvirales;Papillomaviridae
T2109199096:k141_33551_length_21688_cov_515.6320	21688	No	No terminal repeats	NA	31	24	0	0.9825	Medium-quality	Genome-fragment	50.89	AAI-based (high-confidence)	0	9	41.3963	Viruses;Duplodnaviria;Heunggongvirae;Uroviricota;Caudoviricetes;;
T2109199206:k141_7768_length_21688_cov_1572.8573	21688	No	No terminal repeats	NA	31	24	0	0.9825	Medium-quality	Genome-fragment	50.89	AAI-based (high-confidence)	0	9	41.3963	Viruses;Duplodnaviria;Heunggongvirae;Uroviricota;Caudoviricetes;;
T2107171953:k141_754259_length_26374_cov_110.0000	26374	No	No terminal repeats	NA	32	24	0	0.9825	Medium-quality	Genome-fragment	64.39	AAI-based (high-confidence)	0	9	46.4538	Viruses;Duplodnaviria;Heunggongvirae;Uroviricota;Caudoviricetes;;
T2108173920:k141_630877_length_26024_cov_129.7071	26024	No	No terminal repeats	NA	35	19	0	0.9825	Medium-quality	Genome-fragment	54.42	AAI-based (medium-confidence)	0	16	42.0376	Viruses;Duplodnaviria;Heunggongvirae;Uroviricota;Caudoviricetes;;
T2109199094:k141_66279_length_7707_cov_77.0102	7707	No	DTR	NA	7	5	0	0.9825	Complete	High-quality	100	DTR (high-confidence)	0	6	10.3097	Viruses;Monodnaviria;Shotokuvirae;Cossaviricota;Papovaviricetes;Zurhausenvirales;Papillomaviridae
T2109199195:k141_7270_length_21688_cov_619.5469	21688	No	No terminal repeats	NA	31	24	0	0.9825	Medium-quality	Genome-fragment	50.89	AAI-based (high-confidence)	0	9	41.3963	Viruses;Duplodnaviria;Heunggongvirae;Uroviricota;Caudoviricetes;;
1111525849640249:k141_3186595_length_46136_cov_81.0018	46136	No	DTR	NA	58	22	0	0.9825	Complete	High-quality	100	DTR (high-confidence)	0	7	48.6588	Viruses;Duplodnaviria;Heunggongvirae;Uroviricota;Caudoviricetes;;Autographiviridae
R_T2109199198:k119_48746_length_90379_cov_318.8556_fragment_1	25359	No	No terminal repeats	NA	24	21	0	0.9825	Medium-quality	Genome-fragment	50.74	AAI-based (high-confidence)	0	11	32.5453	Viruses;Duplodnaviria;Heunggongvirae;Uroviricota;Caudoviricetes;;
MET0207:k119_1882495_length_17145_cov_41.0000	17145	No	No terminal repeats	NA	22	6	0	0.9825	Medium-quality	Genome-fragment	86.81	AAI-based (medium-confidence)	0	4	30.6816	Viruses;Duplodnaviria;Heunggongvirae;Uroviricota;Caudoviricetes;;
T2109199093:k141_3235_length_24424_cov_7211.3723	24424	No	No terminal repeats	NA	35	35	0	0.9825	Medium-quality	Genome-fragment	56.63	AAI-based (high-confidence)	0	10	54.7288	Viruses;Duplodnaviria;Heunggongvirae;Uroviricota;Caudoviricetes;;
T2108173898:k141_904634_length_26299_cov_68.0000	26299	No	No terminal repeats	NA	41	32	0	0.9825	Medium-quality	Genome-fragment	65.11	AAI-based (high-confidence)	0	5	57.2256	Viruses;Duplodnaviria;Heunggongvirae;Uroviricota;Caudoviricetes;;
T2109198874:k141_14616_length_32445_cov_533.8636	32445	No	No terminal repeats	NA	48	41	0	0.9825	Medium-quality	Genome-fragment	75.31	AAI-based (high-confidence)	0	12	71.4665	Viruses;Duplodnaviria;Heunggongvirae;Uroviricota;Caudoviricetes;;
T2107171960:k141_6341_length_45079_cov_208.7465_fragment_1	36259	No	No terminal repeats	NA	58	50	1	0.9825	Medium-quality	Genome-fragment	84.27	AAI-based (high-confidence)	0	12	86.219	Viruses;Duplodnaviria;Heunggongvirae;Uroviricota;Caudoviricetes;;
T2109199140:k141_6621_length_133485_cov_1910.5172_fragment_2	44418	No	No terminal repeats	NA	60	57	0	0.9825	High-quality	High-quality	95.7	AAI-based (high-confidence)	0	9	91.8248	Viruses;Duplodnaviria;Heunggongvirae;Uroviricota;Caudoviricetes;;
T2108174041:k141_1404721_length_27605_cov_58.0031	27605	No	No terminal repeats	NA	37	34	0	0.9825	Medium-quality	Genome-fragment	64.06	AAI-based (high-confidence)	0	10	60.3681	Viruses;Duplodnaviria;Heunggongvirae;Uroviricota;Caudoviricetes;;
T2108174102:k141_441352_length_25929_cov_259.8153	25929	No	No terminal repeats	NA	27	22	0	0.9825	Medium-quality	Genome-fragment	61.14	AAI-based (high-confidence)	0	11	36.9319	Viruses;Duplodnaviria;Heunggongvirae;Uroviricota;Caudoviricetes;;
T2108174079:k141_1022086_length_7558_cov_31.0042	7558	No	DTR	NA	7	6	0	0.9825	Complete	High-quality	100	DTR (high-confidence)	0	6	10.3097	Viruses;Monodnaviria;Shotokuvirae;Cossaviricota;Papovaviricetes;Zurhausenvirales;Papillomaviridae
MET0509:k119_6710_length_24960_cov_923.7228	24960	No	No terminal repeats	NA	25	22	0	0.9825	Medium-quality	Genome-fragment	59.89	AAI-based (high-confidence)	0	11	39.3047	Viruses;Duplodnaviria;Heunggongvirae;Uroviricota;Caudoviricetes;;
T2108174083:k141_1449417_length_7584_cov_42.0056	7584	No	DTR	NA	7	7	0	0.9825	Complete	High-quality	100	DTR (high-confidence)	0	6	10.3097	Viruses;Monodnaviria;Shotokuvirae;Cossaviricota;Papovaviricetes;Zurhausenvirales;Papillomaviridae
T2109199052:k141_2046_length_30692_cov_78.5352	30692	No	No terminal repeats	NA	49	40	0	0.9825	Medium-quality	Genome-fragment	71.2	AAI-based (high-confidence)	0	11	69.739	Viruses;Duplodnaviria;Heunggongvirae;Uroviricota;Caudoviricetes;;
T2109199007:k141_32099_length_21647_cov_994.3950	21647	No	No terminal repeats	NA	30	23	0	0.9825	Medium-quality	Genome-fragment	50.8	AAI-based (high-confidence)	0	9	39.6781	Viruses;Duplodnaviria;Heunggongvirae;Uroviricota;Caudoviricetes;;
1111525849737518:k141_500769_length_7352_cov_64.0089	7352	No	DTR	NA	7	6	0	0.9825	Complete	High-quality	100	DTR (high-confidence)	0	7	12.028	Viruses;Monodnaviria;Shotokuvirae;Cossaviricota;Papovaviricetes;Zurhausenvirales;Papillomaviridae
MET0240:k119_69071_length_7394_cov_426.0586	7394	No	DTR	NA	6	6	0	0.9825	Complete	High-quality	100	DTR (high-confidence)	0	6	10.3097	Viruses;Monodnaviria;Shotokuvirae;Cossaviricota;Papovaviricetes;Zurhausenvirales;Papillomaviridae
T2109199153:k141_14222_length_31459_cov_1898.2137	31459	No	No terminal repeats	NA	45	37	0	0.9825	Medium-quality	Genome-fragment	70.94	AAI-based (high-confidence)	0	8	67.1678	Viruses;Duplodnaviria;Heunggongvirae;Uroviricota;Caudoviricetes;;
DP1806001385:k119_33200_length_7236_cov_3980.3066	7236	No	No terminal repeats	NA	5	5	0	0.9825	High-quality	High-quality	99.04	AAI-based (high-confidence)	0	5	8.5914	Viruses;Monodnaviria;Shotokuvirae;Cossaviricota;Papovaviricetes;Zurhausenvirales;Papillomaviridae
T2109198867:k141_14429_length_21474_cov_2694.3987	21474	No	No terminal repeats	NA	32	24	0	0.9825	Medium-quality	Genome-fragment	50.09	AAI-based (high-confidence)	0	10	41.368	Viruses;Duplodnaviria;Heunggongvirae;Uroviricota;Caudoviricetes;;
T2109198926:k141_2970_length_21287_cov_515.4132	21287	No	No terminal repeats	NA	28	22	0	0.9825	Medium-quality	Genome-fragment	57.18	AAI-based (high-confidence)	0	10	38.4488	Viruses;Duplodnaviria;Heunggongvirae;Uroviricota;Caudoviricetes;;
T2109199131:k141_1005_length_22456_cov_2952.3687	22456	No	No terminal repeats	NA	35	27	0	0.9825	Medium-quality	Genome-fragment	52.36	AAI-based (high-confidence)	0	9	43.9418	Viruses;Duplodnaviria;Heunggongvirae;Uroviricota;Caudoviricetes;;
MET0031:k119_6884_length_7460_cov_170.0000	7460	No	No terminal repeats	NA	7	7	0	0.9825	High-quality	High-quality	100	AAI-based (high-confidence)	0	7	12.028	Viruses;Monodnaviria;Shotokuvirae;Cossaviricota;Papovaviricetes;Zurhausenvirales;Papillomaviridae
T2108174072:k141_757810_length_30807_cov_55.9999	30807	No	No terminal repeats	NA	47	41	0	0.9825	Medium-quality	Genome-fragment	71.49	AAI-based (high-confidence)	0	10	67.3944	Viruses;Duplodnaviria;Heunggongvirae;Uroviricota;Caudoviricetes;;
T2108173966:k141_159793_length_7536_cov_1041.0000	7536	No	DTR	NA	7	6	0	0.9825	Complete	High-quality	100	DTR (high-confidence)	0	6	10.3097	Viruses;Monodnaviria;Shotokuvirae;Cossaviricota;Papovaviricetes;Zurhausenvirales;Papillomaviridae
T2108173918:k141_655242_length_23508_cov_162.4455	23508	No	No terminal repeats	NA	25	20	1	0.9825	Medium-quality	Genome-fragment	58.01	AAI-based (high-confidence)	0	3	36.1475	Viruses;Duplodnaviria;Heunggongvirae;Uroviricota;Caudoviricetes;;
T2107172006:k141_407818_length_7470_cov_106.0145	7470	No	DTR	NA	5	5	0	0.9825	Complete	High-quality	100	DTR (high-confidence)	0	5	8.5914	Viruses;Monodnaviria;Shotokuvirae;Cossaviricota;Papovaviricetes;Zurhausenvirales;Papillomaviridae
DP1807004460:k119_50005_length_6605_cov_258.0000	6605	No	No terminal repeats	NA	5	5	0	0.9825	Medium-quality	Genome-fragment	88.01	AAI-based (high-confidence)	0	5	8.5914	Viruses;Monodnaviria;Shotokuvirae;Cossaviricota;Papovaviricetes;Zurhausenvirales;Papillomaviridae
T2109199208:k141_30192_length_23727_cov_6080.6175	23727	No	No terminal repeats	NA	37	29	0	0.9825	Medium-quality	Genome-fragment	55.69	AAI-based (high-confidence)	0	10	50.6959	Viruses;Duplodnaviria;Heunggongvirae;Uroviricota;Caudoviricetes;;
1111525849644733:k141_36337_length_7364_cov_148.0000	7364	No	No terminal repeats	NA	6	6	0	0.9825	High-quality	High-quality	100	AAI-based (high-confidence)	0	6	10.3097	Viruses;Monodnaviria;Shotokuvirae;Cossaviricota;Papovaviricetes;Zurhausenvirales;Papillomaviridae
T2109198952:k141_86821_length_7416_cov_73.0000	7416	No	DTR	NA	6	6	0	0.9825	Complete	High-quality	100	DTR (high-confidence)	0	6	10.3097	Viruses;Monodnaviria;Shotokuvirae;Cossaviricota;Papovaviricetes;Zurhausenvirales;Papillomaviridae
MET0094:k119_15737_length_17513_cov_60.0000	17513	No	No terminal repeats	NA	23	6	0	0.9825	Medium-quality	Genome-fragment	88.66	AAI-based (medium-confidence)	0	4	27.245	Viruses;Duplodnaviria;Heunggongvirae;Uroviricota;Caudoviricetes;;
T2108174137:k141_156539_length_44168_cov_78.0000	44168	No	DTR	NA	51	37	0	0.9825	Complete	High-quality	100	DTR (high-confidence)	0	7	53.5125	Viruses;Duplodnaviria;Heunggongvirae;Uroviricota;Caudoviricetes;;Autographiviridae
T2109199058:k141_3315_length_25168_cov_22.9984	25168	No	No terminal repeats	NA	32	26	0	0.9825	Medium-quality	Genome-fragment	56.38	AAI-based (high-confidence)	0	5	46.6662	Viruses;Duplodnaviria;Heunggongvirae;Uroviricota;Caudoviricetes;;
MET0240:k119_34740_length_22733_cov_170.6241	22733	No	No terminal repeats	NA	33	22	0	0.9825	Medium-quality	Genome-fragment	53.68	AAI-based (high-confidence)	0	10	51.5155	Viruses;Duplodnaviria;Heunggongvirae;Uroviricota;Caudoviricetes;;
T2108173944:k141_132142_length_45534_cov_51.0000	45534	No	No terminal repeats	NA	60	32	0	0.9825	Medium-quality	Genome-fragment	73.32	AAI-based (high-confidence)	0	8	85.1669	Viruses;Duplodnaviria;Heunggongvirae;Uroviricota;Caudoviricetes;;
T2108174094:k141_1324513_length_7476_cov_58.0000	7476	No	No terminal repeats	NA	8	6	0	0.9825	High-quality	High-quality	99.46	AAI-based (high-confidence)	0	7	12.028	Viruses;Monodnaviria;Shotokuvirae;Cossaviricota;Papovaviricetes;Zurhausenvirales;Papillomaviridae
T2108174098:k141_1167250_length_32375_cov_91.0166_fragment_1	24162	No	No terminal repeats	NA	26	23	0	0.9825	Medium-quality	Genome-fragment	68.14	AAI-based (high-confidence)	0	12	37.2378	Viruses;Duplodnaviria;Heunggongvirae;Uroviricota;Caudoviricetes;;
MET0258:k119_4305_length_5045_cov_26.0053	5045	No	DTR	NA	6	5	0	0.9825	Complete	High-quality	100	DTR (high-confidence)	0	4	8.5914	Viruses;Monodnaviria;Shotokuvirae;Cossaviricota;Papovaviricetes;Sepolyvirales;Polyomaviridae
MET1058:k141_12463_length_6875_cov_175.0000	6875	No	No terminal repeats	NA	7	6	0	0.9825	High-quality	High-quality	94.89	AAI-based (high-confidence)	0	7	12.028	Viruses;Monodnaviria;Shotokuvirae;Cossaviricota;Papovaviricetes;Zurhausenvirales;Papillomaviridae
MET0129:k119_1710_length_7348_cov_560.0775	7348	No	DTR	NA	7	6	0	0.9825	Complete	High-quality	100	DTR (high-confidence)	0	7	12.028	Viruses;Monodnaviria;Shotokuvirae;Cossaviricota;Papovaviricetes;Zurhausenvirales;Papillomaviridae
T2108174147:k141_1167301_length_43888_cov_61.9610	43888	No	DTR	NA	64	30	0	0.9825	Medium-quality	Genome-fragment	73.53	AAI-based (medium-confidence)	0	7	59.476	Viruses;Duplodnaviria;Heunggongvirae;Uroviricota;Caudoviricetes;;
T2107171986:k141_140299_length_7675_cov_311.0000	7675	No	DTR	NA	7	7	0	0.9825	Complete	High-quality	100	DTR (high-confidence)	0	7	12.028	Viruses;Monodnaviria;Shotokuvirae;Cossaviricota;Papovaviricetes;Zurhausenvirales;Papillomaviridae
T2109198919:k141_43097_length_21688_cov_385.7749	21688	No	No terminal repeats	NA	31	24	0	0.9825	Medium-quality	Genome-fragment	50.89	AAI-based (high-confidence)	0	9	41.3963	Viruses;Duplodnaviria;Heunggongvirae;Uroviricota;Caudoviricetes;;
1111525849853748:k141_652911_length_4341_cov_144.0000	4341	No	No terminal repeats	NA	4	4	0	0.9825	Medium-quality	Genome-fragment	59.75	AAI-based (high-confidence)	0	4	6.8731	Viruses;Monodnaviria;Shotokuvirae;Cossaviricota;Papovaviricetes;Zurhausenvirales;Papillomaviridae
T2108173996:k141_439556_length_7541_cov_144.0195	7541	No	DTR	NA	7	6	0	0.9825	Complete	High-quality	100	DTR (high-confidence)	0	7	12.028	Viruses;Monodnaviria;Shotokuvirae;Cossaviricota;Papovaviricetes;Zurhausenvirales;Papillomaviridae
MET0855:k141_2190_length_7532_cov_191.1472	7532	No	No terminal repeats	NA	7	6	0	0.9825	High-quality	High-quality	100	AAI-based (high-confidence)	0	5	8.5914	Viruses;Monodnaviria;Shotokuvirae;Cossaviricota;Papovaviricetes;Zurhausenvirales;Papillomaviridae
MET0353:k119_150872_length_87314_cov_57.0000	87314	No	No terminal repeats	NA	114	14	2	0.9825	High-quality	High-quality	100	AAI-based (high-confidence)	0	10	157.546	Viruses;Duplodnaviria;Heunggongvirae;Uroviricota;Caudoviricetes;;
T2108174006:k141_346044_length_11224_cov_69.0000	11224	No	No terminal repeats	NA	11	5	0	0.9825	Medium-quality	Genome-fragment	57.93	AAI-based (medium-confidence)	0	2	16.9353	Viruses;Duplodnaviria;Heunggongvirae;Uroviricota;Caudoviricetes;;
T2109198967:k141_86773_length_21934_cov_71.0000	21934	No	No terminal repeats	NA	25	21	0	0.9825	Medium-quality	Genome-fragment	58.74	AAI-based (high-confidence)	0	10	34.9244	Viruses;Duplodnaviria;Heunggongvirae;Uroviricota;Caudoviricetes;;
MET0132:k119_22880_length_7327_cov_119.0165	7327	No	DTR	NA	7	7	0	0.9825	Complete	High-quality	100	DTR (high-confidence)	0	7	12.028	Viruses;Monodnaviria;Shotokuvirae;Cossaviricota;Papovaviricetes;Zurhausenvirales;Papillomaviridae
MET1467:k141_1367_length_24937_cov_68.0000	24937	No	No terminal repeats	NA	28	26	0	0.9825	Medium-quality	Genome-fragment	57.86	AAI-based (high-confidence)	0	10	44.6445	Viruses;Duplodnaviria;Heunggongvirae;Uroviricota;Caudoviricetes;;
T2108174044:k141_1851150_length_7355_cov_50.0069	7355	No	DTR	NA	7	6	0	0.9825	Complete	High-quality	100	DTR (high-confidence)	0	7	12.028	Viruses;Monodnaviria;Shotokuvirae;Cossaviricota;Papovaviricetes;Zurhausenvirales;Papillomaviridae
T2108174084:k141_1939828_length_7432_cov_41.0056	7432	No	DTR	NA	8	6	0	0.9825	Complete	High-quality	100	DTR (high-confidence)	0	7	12.028	Viruses;Monodnaviria;Shotokuvirae;Cossaviricota;Papovaviricetes;Zurhausenvirales;Papillomaviridae
T2108174062:k141_410990_length_40823_cov_107.8753_fragment_1	30176	No	No terminal repeats	NA	36	29	0	0.9825	Medium-quality	Genome-fragment	80.69	AAI-based (medium-confidence)	0	11	47.9165	Viruses;Duplodnaviria;Heunggongvirae;Uroviricota;Caudoviricetes;;
1111525849478145:k141_421654_length_7634_cov_112.6266	7634	No	No terminal repeats	NA	6	5	0	0.9825	High-quality	High-quality	100	AAI-based (high-confidence)	0	6	10.3097	Viruses;Monodnaviria;Shotokuvirae;Cossaviricota;Papovaviricetes;Zurhausenvirales;Papillomaviridae
T2107172009:k141_145863_length_7370_cov_937.0000	7370	No	DTR	NA	6	6	0	0.9825	Complete	High-quality	100	DTR (high-confidence)	0	6	10.3097	Viruses;Monodnaviria;Shotokuvirae;Cossaviricota;Papovaviricetes;Zurhausenvirales;Papillomaviridae
1111525849744018:k141_1155499_length_53688_cov_148.8618_fragment_1	33941	No	No terminal repeats	NA	49	38	0	0.9825	Medium-quality	Genome-fragment	76.51	AAI-based (high-confidence)	0	9	70.4519	Viruses;Duplodnaviria;Heunggongvirae;Uroviricota;Caudoviricetes;;
1111525849858229:k141_478317_length_17483_cov_167.7507	17483	No	No terminal repeats	NA	24	6	0	0.9825	Medium-quality	Genome-fragment	88.51	AAI-based (medium-confidence)	0	4	30.6816	Viruses;Duplodnaviria;Heunggongvirae;Uroviricota;Caudoviricetes;;
T2108174015:k141_411406_length_7679_cov_121.7432	7679	No	No terminal repeats	NA	8	6	0	0.9825	High-quality	High-quality	100	AAI-based (high-confidence)	0	6	10.3097	Viruses;Monodnaviria;Shotokuvirae;Cossaviricota;Papovaviricetes;Zurhausenvirales;Papillomaviridae
T2109198963:k141_7995_length_24440_cov_348.2224	24440	No	No terminal repeats	NA	26	24	1	0.9825	Medium-quality	Genome-fragment	56.82	AAI-based (high-confidence)	0	5	34.6605	Viruses;Duplodnaviria;Heunggongvirae;Uroviricota;Caudoviricetes;;
T2108173980:k141_756911_length_104730_cov_114.0000	104730	No	DTR	NA	83	14	2	0.9825	Complete	High-quality	100	DTR (high-confidence)	0	6	117.255	Viruses;Duplodnaviria;Heunggongvirae;Uroviricota;Caudoviricetes;Crassvirales;
T2108173919:k141_696984_length_7440_cov_28.0038	7440	No	DTR	NA	6	6	0	0.9825	Complete	High-quality	100	DTR (high-confidence)	0	6	10.3097	Viruses;Monodnaviria;Shotokuvirae;Cossaviricota;Papovaviricetes;Zurhausenvirales;Papillomaviridae
T2108173967:k141_424630_length_7700_cov_260.0000	7700	No	DTR	NA	6	6	0	0.9825	Complete	High-quality	100	DTR (high-confidence)	0	6	10.3097	Viruses;Monodnaviria;Shotokuvirae;Cossaviricota;Papovaviricetes;Zurhausenvirales;Papillomaviridae
T2108174074:k141_1332039_length_7675_cov_61.0000	7675	No	DTR	NA	7	7	0	0.9824	Complete	High-quality	100	DTR (high-confidence)	0	7	12.028	Viruses;Monodnaviria;Shotokuvirae;Cossaviricota;Papovaviricetes;Zurhausenvirales;Papillomaviridae
T2107172020:k141_420995_length_7410_cov_147.0000	7410	No	DTR	NA	6	5	0	0.9824	Complete	High-quality	100	DTR (high-confidence)	0	6	10.3097	Viruses;Monodnaviria;Shotokuvirae;Cossaviricota;Papovaviricetes;Zurhausenvirales;Papillomaviridae
T2108173979:k141_377725_length_7900_cov_149.0000	7900	No	No terminal repeats	NA	9	6	0	0.9824	High-quality	High-quality	99.62	AAI-based (high-confidence)	0	7	12.028	Viruses;Monodnaviria;Shotokuvirae;Cossaviricota;Papovaviricetes;Zurhausenvirales;Papillomaviridae
T2109198868:k141_38347_length_31293_cov_348.2676	31293	No	No terminal repeats	NA	45	34	0	0.9824	Medium-quality	Genome-fragment	72.55	AAI-based (high-confidence)	0	11	60.6823	Viruses;Duplodnaviria;Heunggongvirae;Uroviricota;Caudoviricetes;;
T2108173956:k141_732128_length_7469_cov_65.0089	7469	No	DTR	NA	7	6	0	0.9824	Complete	High-quality	100	DTR (high-confidence)	0	6	10.3097	Viruses;Monodnaviria;Shotokuvirae;Cossaviricota;Papovaviricetes;Zurhausenvirales;Papillomaviridae
T2109199193:k141_46380_length_7324_cov_116.0161	7324	No	DTR	NA	7	6	0	0.9824	Complete	High-quality	100	DTR (high-confidence)	0	6	10.3097	Viruses;Monodnaviria;Shotokuvirae;Cossaviricota;Papovaviricetes;Zurhausenvirales;Papillomaviridae
T2109199006:k141_24295_length_7361_cov_15.0021	7361	No	DTR	NA	7	5	0	0.9824	Complete	High-quality	100	DTR (high-confidence)	0	6	10.3097	Viruses;Monodnaviria;Shotokuvirae;Cossaviricota;Papovaviricetes;Zurhausenvirales;Papillomaviridae
T2107171983:k141_290136_length_7382_cov_84.0116	7382	No	DTR	NA	6	6	0	0.9824	Complete	High-quality	100	DTR (high-confidence)	0	6	10.3097	Viruses;Monodnaviria;Shotokuvirae;Cossaviricota;Papovaviricetes;Zurhausenvirales;Papillomaviridae
T2109199148:k141_13534_length_24904_cov_84.2815	24904	No	No terminal repeats	NA	39	32	0	0.9824	Medium-quality	Genome-fragment	59.31	AAI-based (high-confidence)	0	10	54.2026	Viruses;Duplodnaviria;Heunggongvirae;Uroviricota;Caudoviricetes;;
T2108174027:k141_642129_length_8102_cov_155.0000	8102	No	DTR	NA	8	7	0	0.9824	Complete	High-quality	100	DTR (high-confidence)	0	6	10.3097	Viruses;Monodnaviria;Shotokuvirae;Cossaviricota;Papovaviricetes;Zurhausenvirales;Papillomaviridae
T2108173936:k141_1501567_length_7214_cov_65.0000	7214	No	No terminal repeats	NA	6	6	0	0.9824	High-quality	High-quality	95.91	AAI-based (high-confidence)	0	5	8.5914	Viruses;Monodnaviria;Shotokuvirae;Cossaviricota;Papovaviricetes;Zurhausenvirales;Papillomaviridae
T2109199093:k141_34581_length_7554_cov_58.0000	7554	No	No terminal repeats	NA	7	6	0	0.9824	High-quality	High-quality	100	AAI-based (high-confidence)	0	7	12.028	Viruses;Monodnaviria;Shotokuvirae;Cossaviricota;Papovaviricetes;Zurhausenvirales;Papillomaviridae
1111525849863823:k141_694215_length_7415_cov_190.0261	7415	No	DTR	NA	6	6	0	0.9824	Complete	High-quality	100	DTR (high-confidence)	0	6	10.3097	Viruses;Monodnaviria;Shotokuvirae;Cossaviricota;Papovaviricetes;Zurhausenvirales;Papillomaviridae
T2108174061:k141_51475_length_7669_cov_5974.0000	7669	No	DTR	NA	7	6	0	0.9824	Complete	High-quality	100	DTR (high-confidence)	0	6	10.3097	Viruses;Monodnaviria;Shotokuvirae;Cossaviricota;Papovaviricetes;Zurhausenvirales;Papillomaviridae
T2108173904:k141_1653045_length_7334_cov_25.0035	7334	No	DTR	NA	6	6	0	0.9824	Complete	High-quality	100	DTR (high-confidence)	0	6	10.3097	Viruses;Monodnaviria;Shotokuvirae;Cossaviricota;Papovaviricetes;Zurhausenvirales;Papillomaviridae
T2108174101:k141_286146_length_7524_cov_151.0000	7524	No	No terminal repeats	NA	7	6	0	0.9824	High-quality	High-quality	100	AAI-based (high-confidence)	0	7	12.028	Viruses;Monodnaviria;Shotokuvirae;Cossaviricota;Papovaviricetes;Zurhausenvirales;Papillomaviridae
T2108174018:k141_501668_length_30403_cov_135.3839	30403	No	No terminal repeats	NA	48	34	0	0.9824	Medium-quality	Genome-fragment	68.42	AAI-based (high-confidence)	0	8	69.4839	Viruses;Duplodnaviria;Heunggongvirae;Uroviricota;Caudoviricetes;;
T2109199193:k141_94912_length_26442_cov_415.7749	26442	No	No terminal repeats	NA	31	26	0	0.9824	Medium-quality	Genome-fragment	62.22	AAI-based (high-confidence)	0	9	46.8841	Viruses;Duplodnaviria;Heunggongvirae;Uroviricota;Caudoviricetes;;
T2109199082:k141_2482_length_32809_cov_1627.4591	32809	No	No terminal repeats	NA	53	44	0	0.9824	Medium-quality	Genome-fragment	73.86	AAI-based (high-confidence)	0	8	79.2514	Viruses;Duplodnaviria;Heunggongvirae;Uroviricota;Caudoviricetes;;
T2108174038:k141_229101_length_44639_cov_83.0000	44639	No	No terminal repeats	NA	51	30	0	0.9824	Medium-quality	Genome-fragment	74.49	AAI-based (medium-confidence)	0	7	51.9053	Viruses;Duplodnaviria;Heunggongvirae;Uroviricota;Caudoviricetes;;
T2108173911:k141_130040_length_7251_cov_177.0000	7251	No	DTR	NA	7	6	0	0.9824	Complete	High-quality	100	DTR (high-confidence)	0	7	12.028	Viruses;Monodnaviria;Shotokuvirae;Cossaviricota;Papovaviricetes;Zurhausenvirales;Papillomaviridae
T2109198893:k141_2490_length_35483_cov_253.1216	35483	No	No terminal repeats	NA	58	44	0	0.9824	Medium-quality	Genome-fragment	80.06	AAI-based (high-confidence)	0	10	86.0207	Viruses;Duplodnaviria;Heunggongvirae;Uroviricota;Caudoviricetes;;
T2108173910:k141_193419_length_7504_cov_143.0000	7504	No	DTR	NA	7	6	0	0.9824	Complete	High-quality	100	DTR (high-confidence)	0	7	12.028	Viruses;Monodnaviria;Shotokuvirae;Cossaviricota;Papovaviricetes;Zurhausenvirales;Papillomaviridae
T2109199175:k141_49616_length_34093_cov_3354.3134	34093	No	No terminal repeats	NA	46	38	0	0.9824	Medium-quality	Genome-fragment	79.13	AAI-based (high-confidence)	0	12	66.3221	Viruses;Duplodnaviria;Heunggongvirae;Uroviricota;Caudoviricetes;;
T2108174088:k141_1857869_length_7325_cov_69.0096	7325	No	DTR	NA	6	5	0	0.9824	Complete	High-quality	100	DTR (high-confidence)	0	5	8.5914	Viruses;Monodnaviria;Shotokuvirae;Cossaviricota;Papovaviricetes;Zurhausenvirales;Papillomaviridae
1111525849644392:k141_25871_length_5028_cov_26.0000	5028	No	No terminal repeats	NA	3	3	0	0.9824	Medium-quality	Genome-fragment	69.45	AAI-based (high-confidence)	0	3	5.1548	Viruses;Monodnaviria;Shotokuvirae;Cossaviricota;Papovaviricetes;Zurhausenvirales;Papillomaviridae
T2109199106:k141_3642_length_31674_cov_190.2691	31674	No	No terminal repeats	NA	49	36	1	0.9824	Medium-quality	Genome-fragment	71.33	AAI-based (high-confidence)	0	9	68.1006	Viruses;Duplodnaviria;Heunggongvirae;Uroviricota;Caudoviricetes;;
T2109199211:k141_24474_length_24508_cov_1185.9521	24508	No	No terminal repeats	NA	35	28	0	0.9824	Medium-quality	Genome-fragment	56.61	AAI-based (high-confidence)	0	10	46.1671	Viruses;Duplodnaviria;Heunggongvirae;Uroviricota;Caudoviricetes;;
T2108173919:k141_515928_length_7417_cov_50.0000	7417	No	DTR	NA	6	6	0	0.9824	Complete	High-quality	100	DTR (high-confidence)	0	6	10.3097	Viruses;Monodnaviria;Shotokuvirae;Cossaviricota;Papovaviricetes;Zurhausenvirales;Papillomaviridae
T2108173915:k141_512592_length_7382_cov_44.0000	7382	No	DTR	NA	7	7	0	0.9824	Complete	High-quality	100	DTR (high-confidence)	0	7	12.028	Viruses;Monodnaviria;Shotokuvirae;Cossaviricota;Papovaviricetes;Zurhausenvirales;Papillomaviridae
T2109198957:k141_7563_length_30139_cov_2463.3238	30139	No	No terminal repeats	NA	44	35	1	0.9824	Medium-quality	Genome-fragment	74.41	AAI-based (high-confidence)	0	13	61.564	Viruses;Duplodnaviria;Heunggongvirae;Uroviricota;Caudoviricetes;;
1111525849667770:k141_659385_length_24272_cov_64.0130	24272	No	No terminal repeats	NA	25	21	0	0.9824	Medium-quality	Genome-fragment	67.65	AAI-based (high-confidence)	0	12	39.3182	Viruses;Duplodnaviria;Heunggongvirae;Uroviricota;Caudoviricetes;;
T2109199014:k141_40586_length_7329_cov_52.0072	7329	No	DTR	NA	8	7	0	0.9824	Complete	High-quality	100	DTR (high-confidence)	0	7	12.028	Viruses;Monodnaviria;Shotokuvirae;Cossaviricota;Papovaviricetes;Zurhausenvirales;Papillomaviridae
DP1808006876:k119_76009_length_5344_cov_200.0000	5344	No	No terminal repeats	NA	4	4	0	0.9824	Medium-quality	Genome-fragment	70.94	AAI-based (high-confidence)	0	4	6.8731	Viruses;Monodnaviria;Shotokuvirae;Cossaviricota;Papovaviricetes;Zurhausenvirales;Papillomaviridae
T2109199076:k141_51819_length_25138_cov_96.8601	25138	No	No terminal repeats	NA	27	26	0	0.9824	Medium-quality	Genome-fragment	58.2	AAI-based (high-confidence)	0	9	37.6717	Viruses;Duplodnaviria;Heunggongvirae;Uroviricota;Caudoviricetes;;
T2108174088:k141_1837904_length_7495_cov_52.0071	7495	No	DTR	NA	7	7	0	0.9824	Complete	High-quality	100	DTR (high-confidence)	0	6	10.3097	Viruses;Monodnaviria;Shotokuvirae;Cossaviricota;Papovaviricetes;Zurhausenvirales;Papillomaviridae
DT2007043874-1:k141_8338_length_7461_cov_217.0296	7461	No	DTR	NA	7	6	0	0.9824	Complete	High-quality	100	DTR (high-confidence)	0	7	12.028	Viruses;Monodnaviria;Shotokuvirae;Cossaviricota;Papovaviricetes;Zurhausenvirales;Papillomaviridae
T2108174133:k141_1531349_length_7414_cov_39.0054	7414	No	DTR	NA	7	7	0	0.9824	Complete	High-quality	100	DTR (high-confidence)	0	6	10.3097	Viruses;Monodnaviria;Shotokuvirae;Cossaviricota;Papovaviricetes;Zurhausenvirales;Papillomaviridae
T2107171991:k141_361371_length_7384_cov_1015.0000	7384	No	DTR	NA	6	6	0	0.9824	Complete	High-quality	100	DTR (high-confidence)	0	6	10.3097	Viruses;Monodnaviria;Shotokuvirae;Cossaviricota;Papovaviricetes;Zurhausenvirales;Papillomaviridae
1111525849854017:k141_182686_length_7372_cov_700.0000	7372	No	DTR	NA	7	6	0	0.9824	Complete	High-quality	100	DTR (high-confidence)	0	6	10.3097	Viruses;Monodnaviria;Shotokuvirae;Cossaviricota;Papovaviricetes;Zurhausenvirales;Papillomaviridae
T2107171971:k141_84019_length_7147_cov_107.0000	7147	No	No terminal repeats	NA	6	6	0	0.9824	High-quality	High-quality	97.16	AAI-based (high-confidence)	0	6	10.3097	Viruses;Monodnaviria;Shotokuvirae;Cossaviricota;Papovaviricetes;Zurhausenvirales;Papillomaviridae
T2109199013:k141_24190_length_27948_cov_204.5728	27948	No	No terminal repeats	NA	35	29	0	0.9824	Medium-quality	Genome-fragment	62.97	AAI-based (high-confidence)	0	7	51.7629	Viruses;Duplodnaviria;Heunggongvirae;Uroviricota;Caudoviricetes;;
T2109199206:k141_5232_length_31002_cov_1308.2202	31002	No	No terminal repeats	NA	40	35	0	0.9824	Medium-quality	Genome-fragment	71.96	AAI-based (high-confidence)	0	11	56.4209	Viruses;Duplodnaviria;Heunggongvirae;Uroviricota;Caudoviricetes;;
T2108173962:k141_360867_length_7390_cov_70.0097	7390	No	DTR	NA	6	6	0	0.9824	Complete	High-quality	100	DTR (high-confidence)	0	6	10.3097	Viruses;Monodnaviria;Shotokuvirae;Cossaviricota;Papovaviricetes;Zurhausenvirales;Papillomaviridae
T2108174060:k141_236658_length_7669_cov_107.0000	7669	No	DTR	NA	7	6	0	0.9824	Complete	High-quality	100	DTR (high-confidence)	0	6	10.3097	Viruses;Monodnaviria;Shotokuvirae;Cossaviricota;Papovaviricetes;Zurhausenvirales;Papillomaviridae
T2108173987:k141_36619_length_7364_cov_2210.0000	7364	No	DTR	NA	7	6	0	0.9824	Complete	High-quality	100	DTR (high-confidence)	0	7	12.028	Viruses;Monodnaviria;Shotokuvirae;Cossaviricota;Papovaviricetes;Zurhausenvirales;Papillomaviridae
T2108174112:k141_632690_length_7488_cov_67.0000	7488	No	DTR	NA	6	6	0	0.9824	Complete	High-quality	100	DTR (high-confidence)	0	6	10.3097	Viruses;Monodnaviria;Shotokuvirae;Cossaviricota;Papovaviricetes;Zurhausenvirales;Papillomaviridae
T2108174061:k141_928372_length_7438_cov_1173.0000	7438	No	DTR	NA	6	5	0	0.9824	Complete	High-quality	100	DTR (high-confidence)	0	5	8.5914	Viruses;Monodnaviria;Shotokuvirae;Cossaviricota;Papovaviricetes;Zurhausenvirales;Papillomaviridae
T2108174042:k141_2121543_length_28957_cov_135.7658	28957	No	No terminal repeats	NA	41	19	0	0.9824	Medium-quality	Genome-fragment	59.06	AAI-based (high-confidence)	0	4	48.5037	Viruses;Duplodnaviria;Heunggongvirae;Uroviricota;Caudoviricetes;;Zobellviridae
MET1569:k141_17267_length_7374_cov_473.0654	7374	No	DTR	NA	6	6	0	0.9824	Complete	High-quality	100	DTR (high-confidence)	0	6	10.3097	Viruses;Monodnaviria;Shotokuvirae;Cossaviricota;Papovaviricetes;Zurhausenvirales;Papillomaviridae
T2108174044:k141_1510076_length_10290_cov_17.0000	10290	No	No terminal repeats	NA	12	5	0	0.9824	Medium-quality	Genome-fragment	53.18	AAI-based (medium-confidence)	0	3	15.1379	Viruses;Duplodnaviria;Heunggongvirae;Uroviricota;Caudoviricetes;;
T2109198882:k141_11495_length_5799_cov_151.0000	5799	No	No terminal repeats	NA	4	4	0	0.9824	Medium-quality	Genome-fragment	79.43	AAI-based (high-confidence)	0	4	6.8731	Viruses;Monodnaviria;Shotokuvirae;Cossaviricota;Papovaviricetes;Zurhausenvirales;Papillomaviridae
MET0537:k119_8294_length_7249_cov_651.4356	7249	No	DTR	NA	7	6	0	0.9824	Complete	High-quality	100	DTR (high-confidence)	0	6	10.3097	Viruses;Monodnaviria;Shotokuvirae;Cossaviricota;Papovaviricetes;Zurhausenvirales;Papillomaviridae
T2109199106:k141_12766_length_7446_cov_2310.0000	7446	No	DTR	NA	7	5	0	0.9824	Complete	High-quality	100	DTR (high-confidence)	0	6	10.3097	Viruses;Monodnaviria;Shotokuvirae;Cossaviricota;Papovaviricetes;Zurhausenvirales;Papillomaviridae
1111525849668257:k141_220788_length_30158_cov_140.0000	30158	No	No terminal repeats	NA	39	29	0	0.9824	Medium-quality	Genome-fragment	74.67	AAI-based (high-confidence)	0	8	44.3483	Viruses;Duplodnaviria;Heunggongvirae;Uroviricota;Caudoviricetes;;Autographiviridae
R_T2109199087:k119_42071_length_27603_cov_36.9738	27603	No	No terminal repeats	NA	36	15	0	0.9824	Medium-quality	Genome-fragment	52.97	AAI-based (medium-confidence)	0	9	38.2728	Viruses;Duplodnaviria;Heunggongvirae;Uroviricota;Caudoviricetes;;
T2107171992:k141_414256_length_19191_cov_101.6945	19191	No	No terminal repeats	NA	20	10	0	0.9824	Medium-quality	Genome-fragment	50.65	AAI-based (high-confidence)	0	6	24.0488	Viruses;Duplodnaviria;Heunggongvirae;Uroviricota;Caudoviricetes;;
[truncated: 20,062 more rows]

## Sheet: Supplementary Table 4
Supplementary Table 4. The classification, clustering, CheckV evaluation, and iPHoP host prediction results of medium- and high-quality vOTUs in SVD.
[truncated: 2,875 more rows]

[truncated: 3 more sheets: Supplementary Table 5, Supplementary Table 6, Supplementary Table 7]
